# Supplementary material for: Freshwater Microbial Eukaryotic Core Communities, Open-Water and Under-Ice Specialists in Southern Victoria Island Lakes (Ekaluktutiak, NU, Canada)
Source: Front Microbiol. 2022 Feb 11;12:786094. doi: 10.3389/fmicb.2021.786094 (PMC8873588; doi:10.3389/fmicb.2021.786094)
Supplement: Supplementary file 1 [file Data_Sheet_1.FASTA]

>OTU_2
CCGCGGTAATTCCAGCTCCAATAGCGTATACTAAAGTTGTTGCAGTTAAAAAGCTCGTAGTTGGATTTCTGGTCGTGAACCCAGGTCCGGACCTCACGGTTTGTGTACCGGGTGTTTGCGTCCATCTTCCGGGAAAACATTCCTGTTCTTTATTGAATGGTTGTGCGATCTCGGTCAGTTACTGTGAGCAAAGTAGAGTGTTCAAAGCAGGCTTATGCCGTTGAATATATTAGCATGGAATAATAAGATAAGACTTTGGTTTATTTTGTTGGTTTACATTCCAAGGTAATGATTAATAGGGATAGTTGGGGGTATTCGTATTCAATTGTCAGAGGTGAAATTCTTGGATTTATGGAAGACGAACTACTGCGAAAGCATTTACCAAGGATGTTTTCATTAATCAAGAACGAAAGTTAGGGGATCGAAGACGATTAGATACCGT
>OTU_3
CTGCGGTAATTCCAGCTCCAATAGCGTATATTAATGTTGTTGCAGTTAAAAAGCTCGTAGTTGAATTTCTGATTAAAATATTAGCTGGCTTCGGTCGTTAATATTTTATTCATCCGTTAGAGAACTATAGCCGTCCTTAACTGGTCACTATAGAGATCTAACATTTTACTTTGAAAAAATTAGAGTGTTCAAGGCAGGCAATCGTCATGAATACTATAGCATGGAATAATGGAATAGGACTTTGGTTCATTTTATTGGTTATTGAACCTTAGTAATGATTAACAGGGACAGTTGGGGGCATTAGTATTTAATTGTCAGAGGTGAAATTCTTGGATTTATTAAAGACTAACTTATGCGAAAGCATTTGCCAAGGATGTTTTCATTAATCAAGAACGAAAGTTAGGGGATCAAAGATGATCAGATACCAT
>OTU_4
CCGCGGTAATTCCAGCTCCAATAGCGTATATTAAAGTTGTTGCAGTTAAAAAGCTCGTAGTTGGATTTTGAGGTCGATCGGGCGGGCGGCGCAAGTTGCACTGCTTAGGTCGGCTTCTTTCTTCCGTGTGAACAGCGGCATTCACTTGTCGTTGTAATTGCGCGGATCGTTTACTGTGAAAAAATTAGAGTGTTCAAGGCAGGCGTTTGCTTGAATACATTAGCATGGAATAATGGAATAGGACTTCGGACCTATTTTGTTGGTTTCTAGGACCGTCGTAATGATTAATAGGGACAGTTGGGGCCGTTCATATTCCGTAGTCAGAGGTGAAATTCTTGGATTTACGGAAGATGAACTACTGCGAAAGCATTCGGCAAGGATGTTTTCGTTAATCAAGAACGAAAGTTAGGGGATCGAAGATGATTAGATACCAT
>OTU_8
CTGCGGTAATTCCAGCTCCAATAGCGTATATTAAAGTTGTTGCAGTTAAAAAGCTCGTAGTTGGATTTCTGGTGACGACGTTTGTCCGGGTCAATGACTCAGCGACGTAACGTTATTGCCATCCTTGGGGAAAACTAGTCTGGCATTAGGTTGTCGGGTTAGGGATCCTCATCGTTTACTGTGAAAAAATTAGAGTGTTCAAAGCAGGCTTACGCCGTTGAATACATTAGCATGGAATAATAAGATAGGACTTTGGTACTATTTTGTTGGTTTGCGTACCTTAGTAATGATTAATAGGGACAGTTGGGGGTATTCGTATTCAATTGTCAGAGGTGAAATTCTTGGATTTATGGAAGACGAACTACTGCGAAAGCATTTACCAAGGATGTTTTCATTAATCAAGAACGAAAGTTAGGGGATCGAAGATGATTAGATACCGT
>OTU_9
CTGCGGTAATTCCAGCTCCAATAGCGTATATTAAATTTGTTGCGGTTAAAAAGCTCGTAGTTGGATTTCTGCCGAGGACGACCGGTCCGCCCACTGGGTGTGCATCTGGCTCGGCCTGGGCATCTTCTTGGAGAACGTATCTGCACTTCATTGTGTGGTGCGGTATCCAGGACTTTTACTTTGAGGAAATTAGAGTGTTTCAAGCAGGCACACGCCTTGAATACATTAGCATGGAATAATAAGATAGGACCTTGGTTTTATTTTGTTGGTTTCTAGAACTGAGGTAATGATTAATAGGGATAGTTGGGGGCATTCGTATTTAACTGTCAGAGGTGAAATTCTTGGATTTGTTAAAGACGAACTACTGCGAAAGCATTTGCCAAGGATGTTTTCATTGATCAAGAACGAAAGTTAGGGGATCGAAGACGATTAGATACCAT
>OTU_10
CCGCGGTAATTCCAGCTCTAATAGCGTATATTAATGTTGTTGCAGTTAAAAAGCTCGTAGTTGGATTTTGGTGCCGTCACGCTTGCCGCCTTCGGGTAGTGCGATCGGGACGACACTTCTTTTCTGAACGACTATGCTGATCTTCACGGATGGGCATAGGAGTCAGATCGTTTACTTTGAAAAAATTAGAGTGTTCAAAGCAGGCCAACGCATTGAATACATTAGCATGGAATAATGGAATAGGACTTTGGTCATATTTTGTTGGTTCGAAGACCGAGGTAATGATTAATAGGGATAGTTGGGGGCGTTTATATTCCGTTGTCAGAGGTGAAATTCTTGGATTTACGGAAGATAAACTACTGCGAAAGCATTCGCCAAGGATGTTTTCATTAATCAAGAACGAAAGTTAGGGGATCGAAGACGATTAGATACCGT
>OTU_12
CCGCGGTAATTCCAGCTCCAATAGCGTATACTAAAGTTGTTGCAGTTAAAAAGCTCGTAGTTGAATTTCTGGTCTCGGACATCGGTCTGCCTCAAACGAGGTACGTACCTGTTGTCTGAATCCATCCTCGGGGAAAACGTATCTGTCATTAAGTTGATGGGTATGGGATCCTCGTCATTTACTGTGAGCAAAATAGAGTGTTCAAAGCAGGCTTATGCCGTTGAATACATTAGCATGGAATAATAAGATAGGACCTTGGTCTATTTTGTTGGTTTGTACTCCAAGGTAATGATTAATAGGGATAGTTGGGGGTATTCGTATTCAATTGTCAGAGGTGAAATTCTTGGATTTATGGAAGACGAACTACTGCGAAAGCATTTACCAAGGATGTTTTCATTAATCAAGAACGAAAGTTAGGGGATCGAAGATGATTAGATACCAT
>OTU_17
CTGCGGTAATTCCAGCTCCAATAGCGTATACTAAAGTTGTTGCAGTTAAAAAGCTCGTAGTTGAATTTCTGGTCTTGGACTTTGGTCTGCCTCAAACGAGGTATGTACCTTTGGTCCGAGTCCATCCTCGGGGAAAACATGTCTGTGATTTAGTTCATGGGCATGGGATCCTCGTCATTTACTGTGAGCAAAATAGAGTGTTCAAAGCAGGCTTATGCCGTTGAATACATTAGCATGGAATAATAAGATAGGACCTTGGTCTATTTTGTTGGTTTGTACTCCAAGGTAATGATTAATAGGGATAGTTGGGGGTATTCGTATTCAATTGTCAGAGGTGAAATTCTTGGATTTATGGAAGACGAACTACTGCGAAAGCATTTACCAAGGATGTTTTCATTAATCAAGAACGAAAGTTAGGGGATCGAAGATGATTAGATACCGT
>OTU_20
CTGCGGTAATTCCAGCTCCAATAGCGTATACTAAAGTTGTTGCAGTTAAAAAGCTCGTAGTTGAATTTCTGGTCTTGGACGGCGGTCCGGCACAATTGTGTCGCGTACTAACTGTCTGAGTCCATCCTCGGGGAAAACATGCCTGTGATTAAGTTCATGGGTATGGTGTCCTCGTCATTTACTGTGAGCAAAATAGAGTGTTCAAAGCAGGCTTATGCCGTTGAATAATTTAGCATGGAATAATAAGATAGGACCTTGGTCTATTTTGTTGGTTTGTACTCCAAGGTAATGATTAATAGGGATAGTTGGGGGTATTCGTATTCAATTGTCAGAGGTGAAATTCTTGGATTTATGGAAGACGAACTACTGCGAAAGCATTTACCAAGGATGTTTTCATTAATCAAGAACGAAAGTTAGGGGATCGAAGACGATTAGATACCAT
>OTU_21
CCGCGGTAATTCCAGCTCCAATAGCGTATACTAAAGTTGTTGCAGTTAAAAAGCTCGTAGTTGAATTTCTGGTCGCGGGCATCGGTCGGCTCCTCACGGAGTCTGTACTATGTGTCTGCAGCCATCCTCGGGGAGAGCATATCTGGCATTAAGTTGTCGGGTATGGGATCCTCGTCATTTACTGTGAGCAAAATAGAGTGTTCAAAGCAGGCTTAGGCCGTTGAATATATTAGCATGGAATAATAAGATAGGACCTTGGTCTATTTTGTTGGTTTGCACTCCAAGGTAATGATTAATAGGGATAGTTGGGGGTATTCGTATTCAATTGTCAGAGGTGAAATTCTTGGATTTATGGAAGACGAACTACTGCGAAAGCATTTACCAAGGATGTTTTCATTAATCAAGAACGAAAGTTAGGGGATCGAAGACGATCAGATACCGT
>OTU_23
CCGCGGTAATTCCAGCTCCAATAGCGTATATTAAAGTTGTTGCGGTTAAAAAGCTCGTAGTTGGATTTCTGCTGAGGACGACCGGTCCGCCCACTGGGTGAGTATCTGGCTCGGCCTTGGCATCTTCTTGGAGAACGTACTGTACTTGACTGTATGGTGCGGTATCCAGGACCTTTACTTTGAGAAAATTAGAGTGTTTCAAGCAGGCACACGCCTTGAATACATTAGCATGGAATAATACTATAGGACCTCGGTTCTATTTTGTTGGTTTCTAGAGCTGAGGTAATGATTGATAGGGATAGTTGGGGGCATTCGTATTTAACTGTCAGAGGTGAAATTCTTGGATTTGTTAAAGACGGACTACTGCGAAAGCATTTGCCAAGGATGTTTTCATTGATCAAGAACGAAAGTTAGGGGATCGAAGACGATCAGATACCGT
>OTU_24
CCGCGGTAATTCCAGCTCCAATAGCGTATATTAAAGTTGTTGCAGTTAAAAAGCTCGTAGTTGAACCTCTGTCTGGGGATGATTTTGGCTTCTGTCAGGTCATTTTCAGGCATCCGCCTGCAAGACCTATCCGGCATTAACTTGTCGATAGGAGGAGCAGGCATTTTACTTTGAAAAAATTAGAGTGTTTAAGGCAGGCAATTGCCCGCATATATTAGCATGGAATAATAGAATAGGACACTTTTCCATTTCGTTGGTTATTGGAATCGTGTAATGATTAATAGGGACAGTTGTGGGCATTTGTATTTAATTGTCAGAGGTGAAATTCTTGGATTTATTAAAGACAAACTAACGCGAAAGCATTTGCCAAGGATGTTTTCATTAATCAAGAACGAAAGTAAGGGGATCAAAGACGATTAGATACCGT
>OTU_28
CTGCGGTAATTCCAGCTCCAATAGCGTATACTAAAGTTGTTGCAGTTAAAAAGCTCGTAGTTGAATTTATGGCAATTGCATAAGCTGGCCTCGGTCGTTTATGTGGTTGTCATCCGCTTGGGAACTCCGTTCGGTCTTCATTGGTCGGCGGAAGGATCAGGCATTTTACTTTGAAAAAATAAGAGTGTTCAAGGCAGGCAATCGCCCTGAATACAAAAGCATGGAATAATGGAATAGGACTGTGATCCATTTTATTGGTTATTGGATTACAGTAATGATTAATAGGGACAGTTGGGGGCATTAGTATTTAATTGTCAGAGGTGAAATTCTTGGATTACTTAAAGACTAACTTATGCGAAAGCATTTGCCAAGGATGTTTTCATTAATCAAGAACGAAAGTTAGGGGATCAAAGACGATCAGATACCAT
>OTU_29
CCGCGGTAATTCCAGCTCCAATAGCGTATATTAAAGTTGTTGCAGTTAAAAAGCTCGTAGTTGGATTTCTGGGAGGGCGCCAATGTCCGCTCGTTCGCGTGTGCAGCGGCGCCCTTCCATCCTTCTGTTAACGTTTCTTGGTATTTAGTTACTGGTTTCGGGCTCAGATATTTTACCTTGAGAAAATTAGAGTGTTCCAGGCAGGCTTGCGCCGGAATACATTAGCATGGAATAATAGAATAGGACTTTAGTCTCCTTTGTTGGTTTGAGGGACTGAAGTAATGATTAATAGGGATAGTTGGGGGCATTAGTATTTAATTGTCAGAGGTGAAATTCTCGGATTTGTTAAAGACTAACTTATGCGAAAGCATTTGCCAAGGATGTTTTCATTAATCAAGAACGAAAGTTAGGGGATCAAAGATGATTAGATACCAT
>OTU_33
CCGCGGTAATTCCAGCTCCAATAGCGTATATTAAAGTTGTTGCGGTTAAAAAGCTCGTAGTTGGATTTCTGCCGAGGACGGCCGGTCCGCCCTCCGGGTGAGCATCTGGTTCGGCCTTGGCATCTTCTTGGTGAACGTATCTGCACTTGACTGTGTGGTGCGGTACCCAGGACTTTTACTTTGAGGAAATTAGAGTGTTTCAAGCAGGCATACGCCTTGAATACATTAGCATGGAATAATAAGATAGGACCTCGGTTCTATTTTGTTGGTTTCTAGAGCTGAGGTAATGATTAATAGGGATAGTTGGGGGCATTCGTATTTAACTGTCAGAGGTGAAATTCTTGGATTTGTTAAAGACGGACTACTGCGAAAGCATTTGCCAAGGATGTTTTCATTGATCAAGAACGAAAGTTAGGGGATCGAAGATGATCAGATACCGT
>OTU_34
CTGCGGTAATTCCAGCTCCAATAGCGTATACTAAAGTTGTTGCAGTTAAAAAGCTCGTAGTTGAATTTCTGGACGTGAGCAAAGGTCCGTTCCTCACGGGACGCGCACCATTTGTTTCCGTCCATCTTTTAAGAAAACATATCTGGCATTCACTTGTCGGGTATGGGATCTTAATCATTTACTGTGAGCAAAATAGAGTGTTCAAAGCAGGCTTAGGCCGTTGAATATATTAGCATGGAATAATAAGATAAGACTTTGGTTTATTTTGTTGGTTAGCATTCCAAGGTAATGATTAATAGGGATAGTTGGGGGTATTCGTATTCAATTGTCAGAGGTGAAATTCTTGGATTTATGGAAGACGAACTACTGCGAAAGCATTTACCAAGGATGTTTTCATTAATCAAGAACGAAAGTTAGGGGATCGAAGATGATTAGATACCGT
>OTU_41
CTGCGGTAATTCCAGCTCCAATAGCGTATATTAAAGTTGTTGCAGTTAAAAAGCTCGTAGTTGGATTTTGGGGGCGATCGTTCGGGCAGCTCTTGTTGTACTGTTTGGTCGCCCTCTTTCTTCCGTGTGACCATGGGCATTCACTTGTCTGTGTAATTGCGCGGATCGTTTACTGTGAAAAAATTAGAGTGTTCAAGGCAGGCGTTTGCTTGAATACATTAGCATGGAATAATGGAATAGGACTTCGGACCTATTTTGTTGGTTTCTAGGACCGTCGTAATGATTAATAGGGACAGTTGGGGCCGTTCATATTCCGTAGTCAGAGGTGAAATTCTTGGATTTACGGAAGATGAACTACTGCGAAAGCATTCGGCAAGGATGTTTTCGTTAATCAAGAACGAAAGTTAGGGGATCGAAGATGATTAGATACCAT
>OTU_44
CTGCGGTAATTCCAGCTCCAATAGCGTATACTAAAGTTGTTGCAGTTAAAAAGCTCGTAGTTGGATTTCTGGCGGGAGCGACCGGTCGGCCCATTGGGTGTGTACTAGTGTTGCGTCCGGCCATATTTGCGGAGAGCGTGTGCGGCATTAAGTTGTCGTGCTCGGGACCCGCATCGTTTACTGTGAGAAAATTAGAGTGTTCAAAGCAGGCTTATGCCTTGGATATGTTAGCATGGAATAATAAGATAAGACTTTGGCGGTCTATTTTGTTGGTTTGCACGCCATTGTAATGATTGATAGGGACAGTTGGGGGTATTCATATTTAATTGTCAGAGGTGAAATTCTTGGATTTATGAAAGATGAACTACTGCGAAAGCATTTACCAAGGATGTTTTCATTAATCAAGAACGAAAGTTAGGGGATCGAAGATGATCAGATACCGT
>OTU_47
CTGCGGTAATTCCAGCTCCAATAGCGTATACTAAAGTTGTTGCAGTTAAAAAGCTCGTAGTTGTATTTCTGGTCTTGGTCAGCGGTCTGCCTCAAACGAGGTACGCACCATCTGTCCGAGTCCATCCTCGGAGAGAACGTATCTGTGATTTAGTTCATGGGTATGGGATCTCCGTCATTTACTGTGAGCAAAATAGAGTGTTCAAAGCAGGCTTATGCCGTTGAATACATTAGCATGGAATAATAAGATAAGACCTTGGTCTATTTTGTTGGTTTGTACTCCAAGGTAATGATAAATAGGGACAGTTGGGGGTATTCGTATTCAATTGTCAGAGGTGAAATTCTTGGATTTATGGAAGACGAACTACTGCGAAAGCATTTACCAAGGATGTTTTCATTAATCAAGAACGAAAGTTAGGGGATCGAAGACGATCAGATACCAT
>OTU_50
CCGCGGTAATTCCAGCTCCAATAGCGTATATTAAAGTTGTTGCAGTTAAAAAGCTCGTAGTTGAATTTCTGGTCTTGGACAGTGGTCTGCCTCAAACGAGGTATGTACCTTTTGTCCGAGTCCATCCTCGGGGAAAACATATCTGTGATTAAGTTCATGGGTATGGGATCCTCGTCATTTACTGTGAGCAAAATAGAGTGTTCAAAGCAGGCTTATGCCGTTGAATACATTAGCATGGAATAATAAGATAGGACCTTGGTCTATTTTGTTGGTTTGTACTCCAAGGTAATGATTAATAGGGATAGTTGGGGGTATTCGTATTCAATTGTCAGAGGTGAAATTCTTGGATTTATGGAAGACGAACTACTGCGAAAGCATTTACCAAGGATGTTTTCATTAATCAAGAACGAAAGTTAGGGGATCGAAGACGATCAGATACCGT
>OTU_63
CTGCGGTAATTCCAGCTCCAATAGCGTATACTAAAGTTGTTGCAGTTAAAAAGCTCGTAGTCGGATTTTGGGCGCGTGTGGGCTGTTGGCCTCTGGTCGGATGGCGTGCGCGCGCCTTTCTGCTTGGGAGCCCCATGGCGGTTCACGCCGTCGTGGTGGGTCACAGGCCGTTTACTTTGAAAAAATTAGAGTGTTCAAAGCAGGCTATCGCTTGAATAGATTAGCATGGAATAATGGAATAGGACCTTGGTGCTATTTCGTTGGTTATGGGACTGGGGTAATGATTAATAGGGACAGTTGGGGCCGTTCATATTTCGTTGTCAGAGGTGAAATTCTTGGATTTACGAACGATGAACTTGTGCGAAAGCATTCGGCAAGGATGTTTTCATTGATCAAGAACGAAAGTTAGGGGATCGAAGACGATTAGATACCGT
>OTU_64
CTGCGGTAATTCCAGCTCCAATAGCGTATACTAAAGTTGTTGCAGTTAAAAAGCTCGTAGTTGGATTTCTGGATAGCATCCCAGGTCCGCCCCTCGCGGGGTGTGTACTCGGTGCTGTTATCCATCATCGGGGAGAACATATCTGTCATTTATTTGTCGGGTATGGTATCCTCGTCATTTACTGTGAGCAAACTAGAGTGTTCAAAGCAGGCTTATGCCGTTGAATACATTAGCATGGAATAATAAGATATGACCTTGGTCTATTTTGTTGGTTTGTATTCCAAGGTAATGATTAATAGGGACAGTTGGGGGTATTCGTATTCAATTGTCAGAGGTGAAATTCTTGGATTTATGGAAGACGAACTACTGCGAAAGCATTTACCAAGGATGTTTTCATTAATCAAGAACGAAAGTTAGGGGATCGAAGACGATTAGATACCGT
>OTU_75
CTGCGGTAATTCCAGCTCCAATAGCGTATATTAAAGTTGTTGCAGTTAAAAAGCTCGTAGTTGGATTTCGGGCGGGTCGCGGCGGTCCGCCTCTGGTGTGCACTGCTGGGGTCCGCCTTTCTGTCGAGGACGGGTTGGGCTTTATTGACTGACTCGGGCTCGACGAGGTTACTTTGAGTAAATTAGAGTGTTCAAAGCAGGCGATCGCCCTGAATACATTAGCATGGAATAGCACGATAGGACTCTGGCCTATTTTGCTGGTCTGTAGGACCGGAGTAATGATTAAGAGGGACAGTCGGGGGCATTCGTATTTCATTGTCAGAGGTGAAATTCTTGGATTTATGAAAGACGAACTTCTGCGAAAGCATTTGCCAAGGATGTTTTCATTGATCAAGAACGAAAGTTGGGGGCTCGAAGATGATTAGATACCAT
>OTU_76
CCGCGGTAATTCCAGCTCCAATAGCGTATATTAAAGTTGTTGCAGTTAAAAAGCTCGTAGTTGGATTTCTGGCAGGGAGTCTATGCCCGTTTGATACGTGCGCAGAGACCCCCTGCCATCCTTCTGTTAACCTTCCAGATCTTCACTGATCTGTTGGGAGCCCAGATATTTTACCTTGAGAAAATTAGAGTGTTTCAGGCAGGCTAGCGCCGGAATACATTAGCATGGAATAATAGAATAGGACTTTATACCTCTTCTGTTGGTCTGAGGGGATGAAGTAATGATTAATAGGGATAGTTGGGGGCATTAGTACTTAACTGTCAGAGGTGAAATTCTCGGATTTGTTAAAGACTAACTTATGCGAAAGCATTTGCCAAGGATGTTTTCATTAATCAAGAACGAAAGTTAGGGGATCAAAGATGATTAGATACCGT
>OTU_78
CTGCGGTAATTCCAGCTCCAATAGCGTATATTAAAGTTGTTGCAGTTAAAAAGCTCGTAGTTGGATTTCTGGTTGGCTAGTTTCTGCCTCCTTGTGGATGCGCAGTGGTAGCCTACCATCCTTCTGTTAACCCAGCAGCTCTTCACGGGGCTACTGTGGGGCTCAGATATTTTACCTTGAGAAAATTAGAGTGTTTCAGGCAGGCTAGCGCCGGAATACATTAGCATGGAATAATAGAATAGGACTTTTACCTCTTCTGTTGGTCTGAGGGGTTCAAGTAATGATTAATAGGGATAGTTGGGGGCATTAGTACTTAACTGTCAGAGGTGAAATTCTCGGATTTGTTAAAGACTAACTTATGCGAAAGCATTTGCCAAGGATGTTTTCATTAATCAAGAACGAAAGTTAGGGGATCAAAGATGATCAGATACCGT
>OTU_79
CCGCGGTAATTCCAGCTCCAATAGCGTATACTAAAGTTGTTGCAGTTAAAAAGCTCGTAGTTGAATTTCTGGTCTCGGACCGTGGTCTGCCACGAATGTGGTATGTACCTTTGGTCTGCGTCCATCCTCGGGGAAAACTTGTCTGTGATTCAGTTCATGGGCAGGGGCTCCCCGTCATTTACTGTGAGCAAAATAGAGTGTTCAAAGCAGGCTTATGCCGTTGAATACATTAGCATGGAATAATAAGATAAGACCTTGGTCTAATTTTGTTGGTTTGTACTCCAAGGTAATGATTAATAGGGATAGTTGGGGGTATTCGTATTCAATTGTCAGAGGTGAAATTCTTGGATTTATGGAAGACGAACTACTGCGAAAGCATTTACCAAGGATGTTTTCATTAATCAAGAACGAAAGTTAGGGGATCGAAGATGATCAGATACCGT
>OTU_86
CCGCGGTAATTCCAGCTCCAATAGCGTATACTAAAGTTGTTGCAGTTAAAAAGCTCGTAGTTGGATTTCTGGTCGTGGGCACCGGTCCGCTCCTCACGGAGTGTGTACCAGGTATCTGCAGCCATCCTCGGGGAGAGCGTCCCTGGCATTAAGTTGTCGGGGTCGGGATCCTCGTCATTTACTGTGAGCAAAATAGAGTGTTCAAAGCAGGCTTAGGCCGTTGAATACATTAGCATGGAATAATAAGATAGGACCTTGGTCTATTTTGTTGGTTTGCACTCCAAGGTAATGATTAATAGGGATAGTTGGGGGTATTCGTATTCAATTGTCAGAGGTGAAATTCTTGGATTTATGGAAGACGAACTACTGCGAAAGCATTTACCAAGGATGTTTTCATTAATCAAGAACGAAAGTTAGGGGATCGAAGATGATCAGATACCGT
>OTU_87
CTGCGGTAATTCCAGCTCCAATAGCGTATATTAAAGTTGTTGCGGTTAAAAAGCTCGTAGTTGGATTTCTGCTGAGGATGACCGGTCCGCCCACTGGGTGAGTATCTGGCTCAGCCTTGGCATCTTCCTGAAGAACGTAGCTGCACTTGACTGTGTGGTGCGGTATTTAGGACATTTACTTTGAGGAAATTAGAGTGTTTCAAGCAAGCGCACGCCTTGAATACATTAGCATGGAATAATAAGATAGGACCTCGGTTCTATTTTGTTGGTTTCTAGAGCTGAGGTAATGATTGATAGGGATAGTTGGGGGCATTCGTATTTAACTGTCAGAGGTGAAATTCTTGGATTTGTTAAAGACGGACTACTGCGAAAGCATTTGCCAAGGATGTTTTCATTGATCAAGAACGAAAGTTAGGGGATCGAAGATGATCAGATACCGT
>OTU_89
CCGCGGTAATTCCAGCTCCAATAGCGTATACTAAAGTTGTTGCAGTTAAAAAGCTCGTAGTTGAATTTCTGGTCGTGGCGGCTGGTCCGCCTCGAAAGGGGTGTGTACTTGGTTGTTGCGTCCATCCTCGGGGAGAGCACATCTGGCATTCAGTTGTCGGGTGTGGGACCCTCGTCATTTACTGTGAGCAAAATAGAGTGTTCAAAGCAGGCTTAGGCCGTTGAATACATTAGCATGGAATAATAAAATAGGACCTCGGTTTATTTTGTTGGTTTGTATTCCAAGGTAATGATTAATAGGGACAGTTGGGGGTATTCGTATTCAATTGTCAGAGGTGAAATTCTTGGATTTATGGAAGACGAACTACTGCGAAAGCATTTACCAAGGATGTTTTCATTAATCAAGAACGAAAGTTAGGGGATCGAAGACGATCAGATACCAT
>OTU_91
CCGCGGTAATTCCAGCTCCAATAGCGTATACTAAAGTTGTTGCAGTTAAAAAGCTCGTAGTTGAATTTCTGGTCTCGGACATCGGTCTGCCTCAAACGAGGTATGCACCAGTTGTCTGAATCCATCCTCGGGGAAAACGTATCTGTCATTTAATTGATGGACGCGAGGTCCCCGTCATTTACTGTGAGCAAAATAGAGTGTTCAAAGCAGGCTTATGCCGTTGAATACATTAGCATGGAATAATAAGATAGGACCTTGGTCTATTTTGTTGGTTTGACTCCAAGGTAATGATTAATAGGGATAGTTGGGGGTATTCGTATTCAATTGTCAGAGGTGAAATTCTTGGATTTATGGAAGACGAACTACTGCGAAAGCATTTACCAAGGATGTTTTCATTAATCAAGAACGAAAGTTAGGGGATCGAAGATGATTAGATACCGT
>OTU_92
CTGCGGTAATTCCAGCTCCAATAGCGTATATTAAAGTTGTTGCGGTTAAAAAGCTCGTAGTTGGATTTCTGCTGAGGACGACCGGTCCGCCCTCTGGGTGAGTATCTGGCTCGGCCTTGGCATCTTCTTGGAGAACGCACTGCACTTGACTGTGTGGTGCGGTATCCAGGACCTTTACTTTGAGAAAATTAGAGTGTTTCAAGCAGGCACACGCCTTGAATACATTAGCATGGAATAATACTATAGGACCTTGGTTCTATTTTGTTGGTTTCTAGAGCTGAGGTAATGATTGATAGGGATAGTTGGGGGCATTCGTATTTAACTGTCAGAGGTGAAATTCTTGGATTTGTTAAAGACGGACTACTGCGAAAGCATTTGCCAAGGATGTTTTCATTGATCAAGAACGAAAGTTAGGGGATCGAAGACGATTAGATACCAT
>OTU_95
CCGCGGTAATTCCAGCTCCAATAGCGTATATTTCAGTTGCTGCAGTTAAAAAGCTCGTAGTTGGATTTCTGCGTCAACGGCACCTGGTCCGGTCGCGACTTCGTGTCCGACTGAGTACCGCGCGTGTCGTTCGCATCCTTCTGTGGTGACGTGTCTACCCTTCACTGGGCCGGGCATCGTCGCTCAGATCGTTTACTTTGAAAAAATTAGAGTGTTTAAAGCAGGCGTCGCCGCTCTGAATACATTAGCATGGAATAATAGGATAGGACTTGGGTTCTATTTTGTTGGTTTCTAGGACCGAAGTAATGATTGATAGGGACAGTTGGGGGTGCTGGTATTCAGCGGCCAGAGGTGAAATTCTTGGATTCGCTGAAGACCAACTTATGCGAAAGCATTCACCAAGGATGTCTTCTTTAATCAAGAACGAAAGTTGGGGGATCGAAGACGATCAGATACCAT
>OTU_96
CCGCGGTAATTCCAGCTCCAATAGCGTATATTAAAGTTGTTGCAGTTAAAAAGCTCGTAGTTGGATTTCTGGCAGGAGCGACCGGTCACGCACTCTGTGCGTGAACTTGGTTGTCTCTGGCCATCCTTGGGGAGATCCTGTTTGGCATTAAGTTATCGGGCAGGGGATACCCATCGTTTACTGTGAAAAAATTAGAGTGTTTAAAGCAGGCTTATGCCGTTGAATATATTAGCATGGAATAATAAGATAGGACTTTGGAACTATTTTGTTGGTTTGCGTTACAAAGTAATGATTAATAGGGACAGTTGGGGGTATTCGTATTCCGTTGTCAGAGGTGAAATTCTTGGATTTCCGGAAGACGAACTACTGCGAAAGCATTTACCAAGGATGTTTTCATTAATCAAGAACGAAAGTTAGGGGATCGAAGATGATTAGATACCGT
>OTU_99
CTGCGGTAATTCCAGCTCCAATAGCGTATATTAAAGTTGTTGCGGTTAAAAAGCTCGTAGTTGGATTTCTGCTGAGGACGACCGGTCCGCCCTCTGGGTGAGAATCTGGCTCGGCCTGGGCATCTTCTTGGAGAACGTTGCTGCACTTGATTGTGTGGTGCGGTATCCAGGACTTTTACTTTGAGAAAATTAGAGTGTTTCAAGCAGGCATTCGCCTTGAATACATTAGCATGGAATAATAATATAGGACCTTGGTTCTTTTTTGTTGGTTTCTAGAGCTGAGGTAATGGTTGATAGGGATAGTTGGGGGCATTCGTATTTAACTGTCAGAGGTGAAATTCTTGGATTTGTTAAAGACGGACTACTGCGAAAGCATTTGCCAAGGATGTTTTCATTGATCAAGAACGAAAGTTAGGGGATCGAAGATGATTAGATACCGT
>OTU_109
CCGCGGTAATTCCAGCTCCAATAGCGTATATTAAAGTTGTTGCAGTTAAAAAGCTCGTAGTTGGATTTCTGGGGAGGTGCCAATGTCACCTTAGTGTTGCGCAGCGGCGCCTCTCCATCCTTCTGTTAACGTCGTTGGACCTTAATCAGTCTGCGGCGGGCTCAGATATTTTACCTTGAGAAAATTAGAGTGTTTCAGGCAGGCCAGGCCGGAATACATTAGCATGGAATAATGGAATAGGACTTTAGTCTCTTTGTTGGTTTGGGGGACTGCAGTAATGATTAATAGGGATAGTTGGGGGCATTAATACTTAACTGTCAGAGGTGGAATTCTCAGATTTGTTAAAGATTAACTTATGCGAAAGCATTTGCCAAGGATGTTTTCATTAATCAAGAACGAAAGTTAGGGGATCAAAGACGATTAGATACCGT
>OTU_110
CCGCGGTAATTCCAGCTCCAATAGCGTATACTAAAGTTGTTGCAGTTAAAAAGCTCGTAGTTGAATTTCTGGTCGTGGCGATCGGTCCGCCCCTCACGGGGTGTGCACCAGGTCTCTACGTCCATCCTCGGGGAGAGCACGTCTGGCATTCAGTTGTCGGGCGTGGGATCCTCGTCATTTACTGTGAGCAAAATAGAGTGTTCAAAGCAGGCTTAGGCCGTTGAATACATTAGCATGGAATAATAAGATAGGACCTTGGTCTATTTTGTTGGTTTGCATTCCAAGGTAATGATTAATAGGGATAGTTGGGGGTATTCGTATTCAATTGTCAGAGGTGAAATTCTTGGATTTATGGAAGACGAACTACTGCGAAAGCATTTACCAAGGATGTTTTCATTAATCAAGAACGAAAGTTAGGGGATCGAAGATGATTAGATACCGT
>OTU_111
CTGCGGTAATTCCAGCTCCAATAGCGTATACTAAAGTTGTTGCAGTTAAAAAGCTCGTAGTTGAATTTCTGGTTTCGGACAGTGGTCTGCCACAAATGTGGTACGTACCTTTTGTCTGCGTCCATCCTCGGGGAAAACTTGTCTGTGATTAAGTTCATGGGCATGGGCTCCCCGTCATTTACTGTGAGCAAAATAGAGTGTTCAAAGCAGGCTTATGCCGTTGAATACATTAGCATGGAATAATAAGATAAGACCTTGGTCTAATTTTGTTGGTTTGTACTCCAAGGTAATGATTAATAGGGATAGTTGGGGGTATTCGTATTCAATTGTCAGAGGTGAAATTCTTGGATTTATGGAAGACGAACTACTGCGAAAGCATTTACCAAGGATGTTTTCATTAATCAAGAACGAAAGTTAGGGGATCGAAGACGATTAGATACCAT
>OTU_112
CTGCGGTAATTCCAGCTCCAATAGCGTATATTAATGTTGTTGCAGTTAAAAAGCTCGTAGTTGAATTTCTGGCTAATCTGCACGCTGGCTTCGGTCGTGTGTAGTTTAGTCATCCGTTAGAGAACTTGAGCCGTCCTTAATTGGTCACTTAAGAGATCTAACATTTTACTTTGAAAAAATTAGAGTGTTCAAGGCAGGCAATCGTCATGAATACTATAGCATGGAATAATGGAATAGGACTTTAGTTCATTTTATTGGTTATTGAACTTTAGTAATGATTAACAGGGACAGTTGGGGTAATTAGTATTTAATTGTCAGAGGTGAAATTCTTGGATTTATTAAAGACTAACTTATGCGAAAGCATTTTACAAAGATGTTTTCATTAATCAAGAACGAAAGTTAGGGGATCAAAGACGATTAGATACCGT
>OTU_118
CTGCGGTAATTCCAGCTCTAATAGCGTATATTAAAGTTGTTGCAGTTAAAAAGCTCGTAGTTGGATTTTGAGGTCGATCGGGCGGGCAGCGTAAGTTGTACTGCTTGGTCGGCTTCTTTCTTCCGTGTGACCAGCGGCATTCACTTGTCGTTGTACTTGCGCGGATCGTTTACTGTGAAAAAATTAGAGTGTTCAAGGCAGGCGTTTGCTTGAATACATTAGCATGGAATAATGGAATAGGACTTCGGACCTATTTTGTTGGTTTCTAGGACCGTCGTAATGATTAATAGGGACAGTTGGGGCCGTTCATATTCCGTAGTCAGAGGTGAAATTCTTGGATTTACGGAAGATGAACTACTGCGAAAGCATTCGGCAAGGATGTTTTCGTTAATCAAGAACGAAAGTTAGGGGATCGAAGACGATTAGATACCGT
>OTU_130
CCGCGGTAATTCCAGCTCCAATAGCGTATACTAAAGTTGTTGCAGTTAAAAAGCTCGTAGTTGGATTTCTGGTAATGAATTTAGGTCCATCTCGCGAGAGATGCGCACTTATAATTAATTGCCATCTTTACTAATAACATGCATGGCCTTAACTGGTCGTGTATGGGGTTAGTATCATTTACTGTGAGCAAATTAGAGTGTTCAAAGCAGGCTTATGCCGTTGAATATATTAGCATGGAATAATAAGATAAGACCTAGGTTTATTTTGTTGGTTAACATTCCAAGGTAATGATTAATAGGGATAGTTGGGGGTATTCGTATTCAATTGTCAGAGGTGAAATTCTTGGATTTATGGAAGACGAACTACTGCGAAAGCATTTACCAAGGATGTTTTCATTAATCAAGAACGAAAGTTAGGGGATCGAAGACGATTAGATACCGT
>OTU_141
CTGCGGTAATTCCAGCTCTAATAGCATATATTAAAGTTGTTGCAGTTAAAAAGCTCGTAGTCGGATTTTGGGCGCGTGTGAACTGTCAGCCTCTGGTTGGACGGTGCGCGCGTGCCTTTCTGCTTGGGAGCCCCATGGTGGTTAATTCTGTCGTGGTGGGTCACAGGCCGTTTACTTTGAAAAAATTAGAGTGTTCAAAGCAGGCTGTTGCTTGAATAGATTAGCATGGAATAATGGAATAGGACCTTGGTGCTATTTCGTTGGTTATGGGACTGGGGTAATGATTAATAGGGACAGTTGGGGCCGTTCATATTTCGTTGTCAGAGGTGAAATTCTTGGATTTACGAACGATGAACTTGTGCGAAAGCATTCGGCAAGGATGTTTTCATTGATCAAGAACGAAAGTTAGGGGATCGAAGATGATCAGATACCGT
>OTU_146
CTGCGGTAATTCCAGCTCCAATAGCGTATATTAAAGTTGTTGCAGTTAAAAAGCTCGTAGTTGGATTTCTGGCGGGAGGAGCCGGTCTGGTCCGAGAGGACTGCGTACTTGGTTGTCTCTGGCCATCCTTGGGGAGAGCGCGTGGTGCATTAAGTTGTTCTGCGCGGGACCCCCATCGTTTACTGTGAAAAAATTAGAGTGTTTAAAGCAGGCATTTGCTTGAATACATTAGCATGGAATAATAAGATAGGACTTTGGTGCTATTTTGTTGGTTTGCGCACCGTAGTAATGATTAATAGGGATAGTTGGGGGTATTCATATTTAATTGTCAGAGGTGAAATTCTTGGATTTATGAAAGATGAACTTCTGCGAAAGCATTTACCAAGGATGTTTTCATTAATCAAGAACGAAAGTTAGGGGATCGAAGACGATTAGATACCGT
>OTU_148
CCGCGGTAATTCCAGCTCCAATAGCGTATACTAAAGTTGTTGCAGTTAAAAAGCTCGTAGTTGGATTTCTGGTAGCGGACACCGGTCGGCCCCTCACGGGGTTTGTACCAGGGTTTGCTGCCATCCTCGAGGAGAGCGCATCTGGCATTAAGTTGTCGGGTGTGGTATCCTCGTCATTTACTGTGAGCAAAATAGAGTGTTCAAAGCAGGCTTAGGCCGTTGAATATATTAGCATGGAATAATAAGATAAGACCTTGGTCTATTTTGTTGGTTTGCACTCCGAGGTAATGATTAATAGGGATAGTTGGGGGTATTCGTATTCAATTGTCAGAGGTGAAATTCTTGGATTTATGGAAGACGAACTACTGCGAAAGCATTTACCAAGGATGTTTTCATTAATCAAGAACGAAAGTTAGGGGATCGAAGACGATTAGATACCGT
>OTU_153
CTGCGGTAATTCCAGCTCTAATAGCGTATATTAATGTTGTTGCAGTTAAAAAGCTCGTAGTTGGATTTTGGTGTCTGTTAAGCTTGTTGCCTAACGGTAATACGAGTTTGACGGCACTTCTTTTCTGAACGACTATGCTGATCTTAACGGGTGGGCATAGGAGTCAGATCGTTTACTTTGAAAAAATTAGAGTGTTCAAAGCAGGCCAACGCATTGAATACATTAGCATGGAATAATGGAATAGGACTTTGGTCATATTTTGTTGGTTCGAAGACCGAGGTAATGATTAATAGGGATAGTTGGGGGCGTTTATATTCCGTTGTCAGAGGTGAAATTCTTGGATTTACGGAAGATAAACTACTGCGAAAGCATTCGCCAAGGATGTTTTCATTAATCAAGAACGAAAGTTAGGGGATCGAAGATGATTAGATACCAT
>OTU_159
CCGCGGTAATTCCAGCTCCAATAGCGTATACTAAAGTTGTTGCAGTTAAAAAGCTCGTAGTTGGATTTCTGGTCGTGGCAACCGGTCCGCCCTTAACGGGGTGTGTACCAGGTTTCTGCGTCCATCCTCGGGGAAAACGTGCCTGTCATTAAGTTGTCGGGTACGGTGTCCTCGTCATTTACTGTGAGCAAAATAGAGTGTTCAAAGCAGGCTTAGGCCGTTGAATATATTAGCATGGAATAATAAAATAGGACCTTGGTCTATTTTGTTGGTTTGTATTCCAAGGTAATGATTAATAGGGATAGTTGGGGGTATTCGTATTCAATTGTCAGAGGTGAAATTCTTGGATTTATGGAAGACGAACTACTGCGAAAGCATTTACCAAATATGTTTTCATTAATCAAGAACGAAAGTTAGGGGATCGAAGACGATCAGATACCAT
>OTU_160
CTGCGGTAATTCCAGCTCCAATAGCGTATACTAAAGTTGTTGCAGTTAAAAAGCTCGTAGTTGGATTTCTGGAAGTGCACCCAGGTCCTCCCCTCGCGGGGTGCGTACTCGGTGTGTGCTTCCATCATCGAGGAGAACGTATCGGGCATTAAGTTGTTCGGTATGGTGTCCTCGTCATTTACTGTGAGCAAACTAGAGTGTTCAAAGCAGGCTTATGCCGTTGAATACATTAGCATGGAATAATAAGATATGACCTTGGTCTATTTTGTTGGTTTGTATTCCAAGGTAATGATTAATAGGGACAGTTGGGGGTATTCGTATTCAATTGTCAGAGGTGAAATTCTTGGATTTATGGAAGACGAACTACTGCGAAAGCATTTACCAAGGATGTTTTCATTAATCAAGAACGAAAGTTAGGGGATCGAAGATGATCAGATACCAT
>OTU_165
CTGCGGTAATTCCAGCTCCAATAGCGTATATTAAAGTTGTTGCGGTTAAAAAGCTCGTAGTTGGATTTCTGCCGAGAATGACCGGTCCGCCCTCTGGGTGAGTATCTGGCTCAGCCTTGGCATCTTCCTGAAGAACGTATCTGCACTTGACTGTGTGGTGCAGTATTTAGGACATTTACTTTGAGGAAATTAGAGTGTTTCAAGCAAGCGCACGCCTTGAATACATTAGCATGGAATAATAAGATAGGACCTCGGTTCTATTTTGTTGGTTTCTAGAGCTGAGGTAATGATTGATAGGGATAGTTGGGGGCATTCGTATTTAACTGTCAGAGGTGAAATTCTTGGATTTGTTAAAGACGGACTACTGCGAAAGCATCTGCCAAGGATGTTTTCATTGATCAAGAACGAAAGTTAGGGGATCGAAGACGATTAGATACCAT
>OTU_191
CTGCGGTAATTCCAGCTCCAATAGCGTATACTAAAGTTGTTGCAGTTAAAAAGCTCGTAGTTGAAGTTCTGGTCTTGGACGGCGGTCTGCTTCAAACGAGGTATGTACCATCTGTCCGAGTCCATCCTCGGGGAAAACGTATCTGCGATTCAGTTCGTGGGTATGGGATCCTCGTCATTTACTGTGAGCAAAATAGAGTGTTCAAAGCAGGCTTATGCCGTTGAATATATTAGCATGGAATAATAAGATAAGACCTTGGTTTATCTTGTTGGTTTGTACTCCAAGGTAATGATTAATAGGGACAGTTGGGGGTATTCGTATTCAATTGTCAGAGGTGAAATTCTTGGATTTATGGAAGACGAACTACTGCGAAAGCATTTACCAAGGATGTTTTCATTAATCAAGAACGAAAGTTAGGGGATCGAAGACGATCAGATACCGT
>OTU_202
CTGCGGTAATTCCAGCTCCAATAGCGTATACTAAAGTTGTTGCAGTTAAAAAGCTCGTAGTTGGATTTCTGGTCGAGGCAGTCGGTCGACACCTAGTGTGTTTGTACCAGGCGCCTCGTCCATTTTCGAGGAGAGCATGTCTGTCCTTAACTGGTTGGGCATGGGATCCTCGTCATTTACTGTGAGCAAAATAGAGTGTTCAAAGCAGGCTTAGGCCATGAATACATTAGCATGGAATAATAAGATAAGACCTTGGTCTATTTTGTTGGTTAGCATTCCGAGGTAATGATTAATAGGGATAGTTGGGGGTATTCGTATTCAATTGTCAGAGGTGAAATTCTTGGATTTATGGAAGACGAACTACTGCGAAAGCATTTACCAAGGATGTTTTCATTAATCAAGAACGAAAGTTAGGGGATCGAAGACGATCAGATACCGT
>OTU_205
CCGCGGTAATTCCAGCTCCAATAGCGTATATTAAAGTTGTTGCAGTTAAAAAGCTCGTAGTTGGAGTTCAGAGTGAGCTCAGCCGGTCGGCCTCATGGGTCAGAACTGGTCGACTCTCTCTTGTTTGTGGATCCCGCCCGGAGTTAATTCTTCGGGATGTGGAGTTCACATCGTTTACCTTGAAAAAATTAGAGTGTTCAAAGCAGGCGTTTGCTTGAATATATTAGCATGGAATAATGGAATAGGACCCTGGTTCTATTTTGTTGGTTTTGAGAACCAGAGTAATGATTAATAGGGATAGTTGGGGGCATTCATATTTCATTGTCAGAGGTGAAATTCTTGGATTTATGAAAGATGAACTTCTGCGAAAGCATTTGCCAAGGATGTTTTCATTAATCAAGAACGAAAGTTAGGGGATCGAAGACGATCAGATACCGT
>OTU_207
CTGCGGTAATTCCAGCTCCAATAGCGTATATTAAAGTTGTTGCAGTTAGAACGCTCGTAGTCGGATTTCGGGGCGGGCCTACCGGTCTGCCGATGGGTACGCACTGGTGGGCGCGTCCTTCCTTCCGGAGACCGTTTCTGTTCTTAACTGAATGGGAGCGGGAGACGGATCGTTTACTTTGAAAAAATCAGAGTGTTTCAAGCAGGCAGCTCGCTCTTGCATGGATTAGCATGGGATAATGAAATAGGACTTTGGTGCTATTTTGTTGGTTTCGAACACCGAAGTAATGATTAATAGGGACAGTCAGGGGCACTCGTATTCCGCCGAGAGAGGTGAAATTCTCAGACCAGCGGAAGACGAACCACTGCGAAAGCATTTGCCAGGGATGTTTTCACTGATCAAGAACGAAAGTTAGGGGATCGAAGACGATCAGATACCAT
>OTU_208
CCGCGGTAATTCCAGCTCCAATAGCGTATACTAAAGTTGTTGCAGTTAAAAAGCTCGTAGTTGGATTTCTGGTCGTGGACATCGGTCCGCCCCTCACGGGGTGTGTACTGGTTGTCTGCAGCCATCCTCGGGGAGACAACATCTGGCATTAAGTTGTCGGGTGTGGGATCCTCGTCATTTACTGTGAGCAAAATAGAGTGTTCAAAGCAGGCTTAGGCCGTTGAATACATTAGCATGGAATAATAAGATAGGACCTTGGTCTATTTTGTTGGTTTGCACTCCAAGGTAATGATTAATAGGGATAGTTGGGGGTATTCGTATTCAATTGTCAGAGGTGAAATTCTTGGATTTATGGAAGACGAACTACTGCGAAAGCATTTACCAAGGATGTTTTCATTAATCAAGAACGAAAGTTAGGGGATCGAAGACGATCAGATACCAT
>OTU_223
CTGCGGTAATTCCAGCTCCAGTAGCGTATACTAATGTTGCTGCAGTTAAAAAGCTCGTAGTTGGATTTCTGGTAGATAGCTATGGTCCGGCCCTTCGGGGTTGAGTATCAGTTGTTATCTGTCATCCTATCTGGGTTGTTTCGGTTTCGGCCGGGCAGTTCAGGTTCTTTTACTTTGAAAAAATTAGAGTGTTTAAAGCAAGCTTACGCGATGAATACATTAGCATGGAATAATAATATAGGACTACGGGTTCTATTTTGTTGGTTTCTAGACCTGAAGTAATGATTGATAGGGATAGTTGGGGGTGCTAGTATTGAGAGGCCAGAGGTGAAATTCTTGGATTCTCTCAAGACTAACTTATGCGAAAGCATTCACCAAGGATGTCTTCTTTAATCAAGAACGAAAGTTGGGGGATCGAAGACGATTAGATACCGT
>OTU_228
CCGCGGTAATTCCAGCTCCAATAGCGTATACTAAAGTTGTTGCAGTTAAAAAGCTCGTAGTTGAATTTCTGGTTGTGGAAATCGGTCTGCACCTCACGGTGTATGCACCAGGTAGCCATGTCCTTCCTCGGAGAGAGCATATCTGGCATTTAGTTGTCGGGTGTGATATCTTCGTCATTTACTGTGAGCAAAATAGAGTGTTCAAAGCAGGCTTAGGCCGTTGAATACATTAGCATGGAATAATAATATAGGACCTTAGTCTTATTTTGTTGGTTTGCATTCTAAGGTAATGATTAATAGGGACAGTTGGGGGTATTCGTATTCAATTGTCAGAGGTGAAATTCTTAGATTTAGGGAAGACGAACTACTGCGAAAGCATTTACCAAGGATGTTTTCATTAATCAAGAACGAAAGTTAGGGGATCAAAGACGATTAGATACCGT
>OTU_239
CTGCGGTAATTCCAGCTCCAATAGCGTATATTAAAGTTGTTGCAGTTAAAAAGCTCGTAGTTGGATTTCTGGTCGTGGGCACCGGTCCGCCCCTCACGGGGTGTGTACTAGTCGTCTGCAGCCATCCTCGGGGAGACAACATCTGGCATTAAGTTGTCGGGTGTGGGATCCTCGTCATTTACTGTGAGCAAAATAGAGTGTTCAAAGCAGGCTTAGGCCGTTGAATACATTAGCATGGAATAATAAGATAGGACCTTGGTCTATTTTGTTGGTTTGCACTCCAAGGTAATGATTAATAGGGATAGTTGGGGGTATTCGTATTCAATTGTCAGAGGTGAAATTCTTGGATTTATGGAAGACGAACTACTGCGAAAGCATTTACCAAGGATGTTTTCATTAATCAAGAACGAAAGTTAGGGGATCGAAGATGATTAGATACCGT
>OTU_243
CTGCGGTAATTCCAGCTCCAATAGCGTATATTAAAGTTGTTGCAGTTAAAAAGCTCGTAGTTGGATTTCTGGGAGGGCGCCAATGTCCGCTCGTTCGCGTGTGCAGCGGCGCCCTTCCATCCTTCTGTTAACGCTTCTTGGTATTCAGTTACTGGTAGCGGGCTCAGATATTTTACCTTGAGAAAATTAGAGTGTTCCAGGCAGGCTTGCGCCGGAATACATTAGCATGGAATAATAGAATAGGACTTTAGTCTCCTTTGTTGGTTTGAGGGACTGAAGTAATGATTAATAGGGATAGTTGGGGGCATTAGTATTTAATTGTCAGAGGTGAAATTCTTGGATTTATGAAAGACTAACTTCTGCGAAAGCATTTGCCAAGGATGTTTTCATTAATCAAGAACGAAAGTTAGGGGATCGAAGATGATTAGATACCGT
>OTU_251
CCGCGGTAATTCCAGCTCCAATAGCGTATATTAATGTTGTTGCAGTTAAAAAGCTCGTAGTTGAATTTCTGGCTAATTTGCACGCTGGCTTCGGTCGTGTGTAGTTTAGTCATCCGTTAGAGAACTTGAGCCGTCCTTTACTGGTCACTCAAGAGATCTAACATTTTACTTTGAAAAAATTAGAGTGTTCAAGGCAGGCAATCGTCATGAATACTATAGCATGGAATAATGGAATAGGACTTTAGTTCATTTTATTGGTTATTGAACTTTAGTAATGATTAACAGTGACAGTTGGGGTAATTAGTATTTAATTGTCAGAGGTGAAATTCTTGGATTTATTAAAGACTAACTTATGCGAAAGCATTTTACAAAGATGTTTTTCATTAATCAAGAACGAAAGTTAGGGGATCAAAGACGATCAGATACCAT
>OTU_254
CCGCGGTAATTCCAGCTCTAATAGCATATATTAAAGTTGTTGCAGTTAAAAAGCTCGTAGTCGGATTTTGGGCGCGTGTGGGCTGTCGGCCTCTGGTCGGACGGCATGCGCGTGCCTTTCTGCTTGGGAGCCCCATGGCGGTTCACGCCGTCGTGGTGGGTCACAGGCCGTTTACTTTGAAAAAATTAGAGTGTTCAAAGCAGGCTATTGCTTGAATAGATTAGCATGGAATAATGGAATAGGACCTTGGTGCTATTTCGTTGGTTATGGGACTGGGGTAATGATTAATAGGGACAGTTGGGGCCGTTCATATTTCGTTGTCAGAGGTGAAATTCTTGGATTTACGAACGATGAACTTGTGCGAAAGCATTCGGCAAGGATGTTTTCATTGATCAAGAACGAAAGTTAGGGGATCGAAGATGATTAGATACCAT
>OTU_255
CTGCGGTAATTCCAGCTCCAATAGCGTATATTAAAGTTGTTGCAGTTAAAAAGCTCGTAGTTGGATTTCTGGAGGGGAGTTCTTCGATCGCCATTGGCGATTAGAGGCTCCCTTCCATCCTTCTGTTAACGTCTCTCGGCATTCATTTGCTGGTGACGGGCTCAGATATTTTACCTTGAGAAAATTAGAGTGTTTCAGGCAGGCTAGGCCGGAATACATTAGCATGGAATAATGGAATAGGACTACGGTCTCTTTGTTGGTTTGAGGGACTGGAGTAATGATTAATAGGGATAGTTGGGGGCATTAGTATTTAATTGTCAGAGGTGGAATTCTCAGATTTGTTAAAGACTAACTTATGCGAAAGCATTTGCCAAGGATGTTTTCATTAATCAAGAACGAAAGTTAGGGGATCAAAGACGATTAGATACCGT
>OTU_261
CTGCGGTAATTCCAGCTCCAATAGCGTATACTAAAGTTGTTGCAGTTAAAAAGCTCGTAGTTGAATTTCTGGTCGTGGCAACTGGTCCGCCTCGCAAGGGGTGAGTACCTGGTTGTTGCGTCCATCCTCGGGGAGAGCATGCCTGGCATTCAGTTGTCGGGTATGGGACCCCCGTCATTTACTGTGAGCAAAATAGAGTGTTCAAAGCAGGCTTAGGCCGTTGAATACATTAGCATGGAATAATAAAATAGGACCTCGGTTTATTTTGTTGGTTTGTATTCCAAGGTAATGATTAATAGGGACAGTTGGGGGTATTCGTATTCAATTGTCAGAGGTGAAATTCTTGGATTTATGGAAGACGAACTACTGCGAAAGCATTTACCAAGGATGTTTTCATTAATCAAGAACGAAAGTTAGGGGATCGAAGACGATTAGATACCAT
>OTU_270
CTGCGGTAATTCCAGCTCCAATAGCGTATATTAAAGTTGTTGCAGTTAAAAAGCTCGTAGTTGAATTTCCGGGCTCGTGTGGTGGTCGCCGCAAGGCTGTACTGCTGGACGGGCTCAGACCTTTTTCCGAAGACTTTGCGTGCTCTTTACTGAGATGCGTACGGGACTCGGGACTTTTACTTTGAAAAAATTAGAGTGTTCAAAGCAGGCATTTCGCTTGAATACATTAGCATGGAATAATGGAATAGGACTTTGGTCTTATTTTGTTGGTTTCTAGGACTGAAGTAATGATTGATAGGGACAGTTGGGGGCATTAGTATTTAATTGTCAGAGGTGAAATTCTTGGATTTATGAAAGACTAACTTCTGCGAAAGCATTTGCCAAGGATGTTTTCATTAATCAAGAACGAAAGTTAGGGGATCGAAGATGATTAGATACCAT
>OTU_280
CCGCGGTAATTCCAGCTCCAATAGCGTATACTAAAGTTGTTGCAGTTAAAAAGCTCGTAGTTGAATTTCTGGTCGTGGCAGCTGGTCCGCCTCGCAAGGGGTGAGTACCTGGTTGTTGCGTCCATCCTCGGGGAGAGCATGCCTGGCATTCAGTTGTCGGGTATGGGACCCCCGTCATTTACTGTGAGCAAAATAGAGTGTTCAAAGCAGGCTTAGGCCGTTGAATACATTAGCATGGAATAATAAAATAGGACCTCGGTTTATTTTGTTGGTTTGTATTCCAAGGTAATGATTAATAGGGACAGTTGGGGGTATTCGTATTCAATTGTCAGAGGTGAAATTCTTGGATTTATGGAAGACGAACTACTGCGAAAGCATTTACCAAGGATGTTTTCTTAGATCAAGAACGAAAGTAAGGGGATCGAAGATGATCAGATACCGT
>OTU_299
CCGCGGTAATTCCAGCTCCAATAGCGTATACTAAAGTTGTTGCAGTTAAAAAGCTCGTAGTTGGATTTCTGGTCGGGGCAGTCGGTCGGCACCTAGTGTGTTTGTACCAGGCGCCCCGTCCATACTCGAGGAGAGCGTGTCTGGCATTCAGTTGTTGGGCACGGGATCCTCGTCATTTACTGTGAGCAAAATAGAGTGTTCAAAGCAGGCTTAGGCCATGAATACATTAGCATGGAATAATAAGATAAGACCTTGGTCTATTTTGTTGGTTAGCATTCCGAGGTAATGATTAATAGGGATAGTTGGGGGTATTCGTATTCAATTGTCAGAGGTGAAATTCTTGGATTTATTGAAGACGAACTACTGCGAAAGCATTTACCAAGGATGTTTTCATTAATCAAGAACGAAAGTTAGGGGATCGAAGATGATTAGATACCGT
>OTU_302
CCGCGGTAATTCCAGCTCCAATAGCGTATATTAAAGTTGTTGCAGTTAAAAAGCTCGTAGTTGAATTTCTGGTCGCGAAAGGTGGTCCGCTCCTCACGGAGTGTGTACTATTCATTTGCGGCCATTCTTGAGGAGAACATGTCTGAAGTTAAGTCATTGGGCATGGGACCCTCATCATTTACTGTGAGCAAAATAGAGTGTTCAAAGCAGGCTTAGGCCGTTGAATACGTTAGCATGGAATAATAAGATATGACCTTGGTCTATTTTGTTGGTTTGCATTCCAAGGTAATGATTAATAGGGATAGTTGGGGGTATTCGTATTCAATTGTCAGAGGTGAAATTCTTGGATTTATGGAAGACGAACTACTGCGAAAGCATTTACCAAGGATGTTTTCATTAATCAAGAACGAAAGTTAGGGGATCGAAGATGATTAGATACCAT
>OTU_308
CTGCGGTAATTCCAGCTCCAATAGCGTATATTAAAGTTGTTGCAGTTAAAAAGCTCGTAGTTGAAATTCTGATTGTTCGGGTTTTTAGTCATTAGACGGAAATACCGACAGTCATCCGCTTGCAAACATATGTTCGATCTTCACCGGTTGACTATGTGAGCAAGCACTTTACCTTGAGAAAAACAGAGTGTTCCAGGCAGGTTTGTCCGGAATGCATTAGCATGGAATAATAGAACATGACTGAAGTCTATTTATTGGTTAAAGGCTTTAGTAATGATTAATAGGAACAGTCGGGGGCATTCGTACTCAGCAGTCAGAGGTGAAATTCTAAGATTTGCTGAAGACGAACTAATGCGAAAGCATTTGCCAAGGATGTTTTCATTAATCAAGAACGAAAGTTAGGGGATCAAAGACGATCAGATACCAT
>OTU_320
CCGCGGTAATTCCAGCTCCAATAGCGTATACTAAAGTTGTTGCAGTTAAAAAGCTCGTAGTTGGATTTCTGGTCGAGAATGCCGGTCCGCCCCTCACGGGGTGTGTACTAGACATTTTCAGCCATCCTCGGGAAGAGCACATCTGGCATTAAGTTGTCGGGTGTGGGATTCTCGTCATTTACTGTGAGCAAAATAGAGTGTTCAAAGCAGGCTTAGGCCGTTGAATACATTAGCATGGAATAATAAGATAGGACCTTGGTCTATTTTGTTGGTTTGCACTCCAAGGTAATGATTAATAGGGATAGTTGGGGGTATTTGTATTCAATTGTCAGAGGTGAAATTCTTGGATTTATGGAAGACAAACTACTGCGAAAGCATTTACCAAGGATGTTTTCATTAATCAAGAACGAAAGTTAGGGGATCGAAGACGATTAGATACCGT
>OTU_326
CTGCGGTAATTCCAGCTCCAATAGCGTATATTAAAGTTGTTGCAGTTAAAAAGCTCGTAGTCGGATGTCGGGCTCGGGCAGGCTGTCGGCTTCGGTCGGACGGCAGGCTCGGGTCTTTCTGCATGAGGATCCCGTTGCACTTAATTGTGGGGCGTGGGGACACATGCCGTTTACTTTGAAAAAATTAGAGTGTTCAAAGCAGGCCTACGCTTGAATACATTAGCATGGAATAATGGAATAGGACTTTGGTCTTATTTGTTGGTTATGGGACCGAAGTAATGATTAACAGGGACAGTTGGGGCCGTTTATATTTCGTTGTCAGAGGTGAAATTCTTGGATTTACGAAAGATAAACTTGTGCGAAAGCATTCGGCAAGGATGTTTTCATTGATCAAGAACGAAAGTTAGGGGATCGAAGATGATTAGATACCGT
>OTU_357
CCGCGGTAATTCCAGCTCCAATAGCGTATACTAAAGTTGTTGCAGTTAAAAAGCTCGTAGTTGGATTTCTGGAAGCGGACACCGGTCCGTCCCTCACGGGATGTGTACCAGGGTCTGCTTCCATCCTCGAGGAGAGCGCATCTTGCATTAAGTTGTCGGGTGCGGGATCCTCGTCATTTACTGTGAGCAAAATAGAGTGTTCAAAGCAGGCTTAGGCCGTTGAATATATTAGCATGGAATAATAAGATAAGACTTTGGTTTATTTTGTTGGTTTACATTCCAAGGTAATGATTAATAGGGATAGTTGGGGGTATTCGTATTCAATTGTCAGAGGTGAAATTCTTGGATTTATGGAAGACGAACTACTGCGAAAGCATTTACCAAGGATGTTTTCATTAATCAAGAACGAAAGTTAGGGGATCGAAGACGATTAGATACCGT
>OTU_359
CTGCGGTAATTCCAGCTCCAATAGCGTATACTAAAGTTGTTGCAGTTAAAAAGCTCGTAGTTGGATTTCTGGTAGTGGGCATCGGTCCGCTCCTCACGGAGTGTGCACCAGATGTCCTCTTCCATCTTCGAAGAAAACATGTCTGGCATTAAGTTGTCGGGCATGGGATCTTCGTCATTTACTGTGAGCAAAATAGAGTGTTCAAAGCAGGCTTAGGCCGTTGAATACATTAGCATGGAATAATAAGATAAGACTTTGGTTTATTTTGTTGGTTTGCAATCCAAGGTAATGATTAATAGGGATAGTTGGGGGTATTCGTATTCAATTGTCAGAGGTGAAATTCTTGGATTTATGGAAGACGAACTACTGCGAAAGCATTTACCAAGGATGTTTTCATTAATCAAGAACGAAAGTTAGGGGATCGAAGACGATTAGATACCAT
>OTU_387
CCGCGGTAATTCCAGCTCCAATAGCGTATACTAAAGTTGTTGCAGTTAAAAAGCTCGTAGTTGAATTTCTGGTCTCGGATATCGGTCTGCTTCAAACGAGGTATGTACCTGTTGTTTGAGACCATCCTCGGGGAAAACGTATCTGTCATTTAGTTGATGGGTTCGAGATCCTCGTCATTTACTGTGAGCAAAATAGAGTGTTCAAAGCAGGCTTATGCCGTTGAATACATTAGCATGGAATAATAAGATAAGACCTTGGTCTATTTTGTTGGTTTGTACTCCAAGGTAATGATTAATAGGGATAGTTGGGGGTATTCGTATTCAATTGTCAGAGGTGAAATTCTTGGATTTATGGAAGACGAACTACTGCGAAAGCATTTACCAAGGATGTTTTCATTAATCAAGAACGAAAGTTAGGGGATCGAAGATGATTAGATACCGT
>OTU_468
CTGCGGTAATTCCAGCTCCAATAGCGTATATTAAAGTTGTTGCAGTTAAAAAGCTCGTAGTTGGATTTCTGGCAGGGAGTAGATGCCCGTGTGATACGTGCGCAGATACCCCCTGCCATCCTTCTGTTAACCCTCCAGATCTTAACTGCTCTGTTGGGAGCCCAGATATTTTACCTTGAGAAAATTAGAGTGTTTCAGGCAGGCTAGCGCCGGAATACATTAGCATGGAATAATAGAATAGGACTTTATACCTCTTCTGTTGGTCTGAGGGGATGAAGTAATGATTAATAGGGATAGTTGGGGGCATTAGTACTTTACTGTCAGAGGTGAAATTCTCGGATTTGTAAAAGACTAACTTATGCGAAAGCATTTGCCAAGGATGTTTTCATTAATCAAGAACGAAAGTTAGGGGATCAAAGATGATTAGATACCGT
>OTU_500
CCGCGGTAATTCCAGCTCCAATAGCGTATACTAAAGTTGTTGCAGTTAAAAAGCTCGTAGTTGAATTTCTGGTCTCGGACATGGGTCTGCTTCAAACGAGGTACGTACCTTTTGTCTGTGACCATCCTCGGGGAAAACGTATCTCCCATTAAGTTGGTGGGTTCGGGATCCTCGTCATTTACTGTGAGCAAAATAGAGTGTTCAAAGCAGGCTTATGCCGTTGAATACATTAGCATGGAATAATAAGATAAGACCTTGGTCTATTTTGTTGGTTTGTACTCCAAGGTAATGATTAATAGGGATAGTTGGGGGTATTCGTATTCAATTGTCAGAGGTGAAATTCTTGGATTTATGGAAGACGAACTACTGCGAAAGCATTTACCAAGGATGTTTTCATTAATCAAGAACGAAAGTTAGGGGATCGAAGATGATCAGATACCAT
>OTU_509
CCGCGGTAATTCCAGCTCCAATAGCGTATATTAAAGTTGTTGCAGTTAAAAAGCTCGTAGTTGGATTTCTGGCTTTGGGCTGTTGCCCCGGTCCTTCGGGATTGTGTTGGTGACACGCTCTTGCCATCTTTTCGGAAAGCCTAGCGTGCTCTTAACTGGGTGCGTTAGTTCTTCCGATCTTTTACTTTGAAAAAATTAGAGTGTTCAAAGCAGGCTTATTGCTGTGAATACATTAGCATGGAATAATAATATAGGACTTCTGTCTTATTTTGTTGGTTTCTAGGATGGAAGTAATGATTGATAGGGATAGTTGGGGGTGCTCGTATTCAGCGGCCAGAGGTGAAATTCTATGATTCGCTGAAGACGAACTTATGCGAAAGCATTCACCAAGGATGTCTTCTTTAATCAAGAACGAAAGTTGGGGGATCGAAGATGATCAGATACCGT
>OTU_514
CTGCGGTAATTCCAGCTCCAATAGCGTATATTAATGTTGTTGCAGTTAAAAAGCTCGTAGTTGAATTTCTGGTATTGATACTAGCTGGCTTCGGTCGTTAATATCAATATCATCCGTTAGAGAACTGTAGCCGTCCTTAACTGGTCACTACAGAGATCTAACATTTTACTTTGAAAAAATTAGAGTGTTTAAGGCAGATTATCGTCATGAATACTATAGCATGGAATAATGGAATAGGACTTTGGTTCATTTTATTGGTTATTGAACCTTAGTAATGATTAACAGGGACAGTTGGGGTCATTTGTATTTAATTGTCAGAGGTGAAATTCTTGGATTTATTAAAGACAAACTTATGCGAAAGCATCTGACAAGGATGTTTTCATTAATCAAGAACGAAAGTTAGGGGATCAAAGACGATCAGATACCGT
>OTU_521
CCGCGGTAATTCCAGCTCCAATAGCGTATATTAAAGTTGTTGCAGTTAAAAAGCTCGTAGTTGAAGTTCTGGCTGCTCGATCCTCGAGCTCTGTAGCCGAGGAAACGACAGTCATCCGCTTGCAAATATAGTTCGCCTTTAATCGGGTGGTTATATGAGTAAGCATTTTACCTTGAGAAAAACAGAGTGTTCCAGGCAGGTTTGTCCGGAATGCGTTAGCATGGAATAATAGAATATGACTGAAGTCGATTTATTGGTTTGAGGCTTTAGTAATGATTAATAGGAACAGTCGGGGGCATTGGTACTTGTCAGTCAGAGGTGAAATTCTAGGATTTGACAAAGACTAACAAATGCGAAAGCATTTGCCAAGGATGTTTTCATTAATCAAGAACGAAAGTTAGGGGATCAAAGACGATCAGATACCAT
>OTU_572
CTGCGGTAATTCCAGCTCCAATAGCGTATATTAAAGTTGTTGCAGTTAAAAAGCTCGTAGTTGGATTTCTGGCGTTGGGGCCGCCGGCCCGGCATCCTAGTGGTGCTGTGTTGTTGGTTGGTCTCCGCCATCTTTTCGGAAGAACCAGCGTGCCCTTCACTGGGTGGCGTTGGCGACTCCGATCTTTTACTTTGAAAAAATTAGAGTGTTCAAAGCAGGCTTACGCTGTGAATACATTAGCATGGAATAATAACATAGGACTTTGGTCTTATTTTGTTGGTTTCTAGGACTGAAGTAATGATTGATAGGGATAGTTGGGGGTGCTCGTATTCAGGGGCCAGAGGTGAAATTCTATGATTCCCTGAAGACGAACTTATGCGAAAGCATTCACCAAGGATGTCTTCTTTAATCAAGAACGAAAGTTGGGGGATCGAAGATGATTAGATACCAT
>OTU_588
CTGCGGTAATTCCAGCTCCAATAGCGTATATTAAAGTTGTTGCGGTTAAAAAGCTCGTAGTTGGATTTCTGTCAAGGATGACCGACCCGCCTTAGGGTGTGTGTCTGAGTTAACCGAGGCATCCTCCTAGTTGCTCATTGCCTTAACTGGTCGTGATGCTCTAGGACATTTACTTTGAGGAAATTAGAGTGTTTCAAGCAGGCATACGCCTTGAATATATTAGCATGGAATAATAATTTAGGACTTTGGTTCTATTTTGTTGGTTTCTAGAACTGAAGTAATGATTAATAGGGACAGTCGGGGGCATTCGTACTCAACAGTCAGAGGTGAAATTCTTGGATTTGTTGGAGACGAACTACTGCGAAAGCATTTGCCAAGGATGTTTTCATTGATCAAGAACGAAAGTTAGGGGATCGAAGATGATTAGATACCGT
>OTU_589
CCGCGGTAATTCCAGCTCCAATAGCGTATACTAAAGTTGTTGCAGTTAAAAAGCTCGTAGTTGAATTTCTGGTCTTGGGCAGTGGTCTATCATTCATTTGATGTGTACCTTTTGTCTGAGTCCATCCTCGTGGAAAACGCACCTGTCATTAAGTTGATGGGTGCGCGCTCCACGTCATTTACTGTGAGCAAAATAGAGTGTTCAAAGCAGGCTTATGCCGTTGAATACATTAGCATGGAATAATAAGATAGGACCTTGGTCTATTTTGTTGGTTTGTACTCCAAGGTAATGATTAATAGGGATAGTTGGGGGTATTCGTATTCAATTGTCAGAGGTGAAATTCTTGGATTTATGGAAGACGAACTACTGCGAAAGCATTTACCAAGGATGTTTTCATTAATCAAGAACGAAAGTTAGGGGATCGAAGATGATTAGATACCGT
>OTU_604
CTGCGGTAATTCCAGCTCCAATAGCGTATATTAAAGTTGTTGCAGTTAAAAAGCTCGTAGTTGGATTTCTGGGGGGGAGTTCTTCGGCCGTCGACTGACGATTAGAGGCTCCCTCCCATCCTTCTGTTAACGCCTCTCGGCATTCATTTGCTGGTGGCGGGCTCAGATATTTTACCTTGAGAAAATTAGAGTGTTTCAGGCAGGCTAGGCCGGAATACATTAGCATGGAATAATGGAATAGGACTACGGTCTCTTTGTTGGTTTGAGGGACTGGAGTAATGATTAATAGGGATAGTTGGGGGCATTAGTATTTAATTGTCAGAGGTGGAATTCTCAGATTTGTTAAAGACTAACTTATGCGAAAGCATTTGCCAAGGATGTTTTCATTAATCAAGAACGAAAGTTAGGGGATCAAAGATGATTAGATACCAT
>OTU_622
CCGCGGTAATTCCAGCTCCAATAGCGTATATTAAAGTTGTTGCAGTTAAAAAGCTCGTAGTTGGATTTCTGGGGGGGAGTTCTTCGATCGCCATTGGCGATTAGAGGCTCCCTCCCATCCTTCTGTTAACGTTACTCGGCATTCATTTGCTGGTGGCGGGCTCAGATATTTTACCTTGAGAAAATTAGAGTGTTTCAGGCAGGCTAGGCCGGAATACATTAGCATGGAATAATGGAATAGGACTACGGTCTCTTTGTTGGTTTGAGGGACTGGAGTAATGATTAATAGGGATAGTTGGGGGCATTAGTACTTAACTGTCAGAGGTGAAATTCTCGGATTTGTTAAAGACTAACTTATGCGAAAGCATTTGCCAAGGATGTTTTCATTAATCAAGAACGAAAGTTAGGGGATCAAAGACGATTAGATACCGT
>OTU_662
CCGCGGTAATTCCAGCTCCAATAGCGTATACTAAAGTTGTTGCAGTTAAAAAGCTCGTAGTTGGATTTCTGGTAGTGCACCCAGGTCCTCCCCTCGCGGGGTGCGTACTCGGTGTGTGCTACCATCATCGAGGAGAACGAATCGGGCATTCAGTTGTTCGGTTCGGTGTCCTCGTCATTTACTGTGAGCAAACTAGAGTGTTCAAAGCAGGCTTATGCCGTTGAATACATTAGCATGGAATAATAAGATATGACCTCGGTCTATTTTGTTGGTTTGTATTCCAAGGTAATGATTAATAGGGACAGTTGGGGGTATTCGTATTCAATTGTCAGAGGTGAAATTCTTGGATTTATGGAAGACGAACTACTGCGAAAGCATTTACCAAGGATGTTTTCATTAATCAAGAACGAAAGTTAGGGGATCGAAGACGATTAGATACCGT
>OTU_667
CTGCGGTAATTCCAGCTCCAATAGCGTATATTTAAGTTGTTGCAGTTAAAAAGCTCGTAGTTGGATTTCGGGTGGTGCGGGCCGGTCCGCCGTTTCGGTGTGCACTGGCCGGCGCCATCTTCTTGTCGAGGACGCGGTTTCGGCCTTCACTGGCTGGGGCGCGGAGTCGGCGCAGTTACTTTGAAAAAATTAGAGTGTTCAAAGCGGGCTTACGCTTGAATATATTAGCATGGAATAACACCATAGGACTCCGATCCTATTTTGTTGGTCTTCGGGATTGGAGTAATGATTAACAGGAACAGTTGGGGGCATTCGTATTTCATTGTCAGAGGTGAAATTCTTGGATTTATGAAAGACGAACTTCTGCGAAAGCATTTGCCAAGGATGTTTTCATTAATCAAGAACGAAAGTTGGGGGCTCGAAGACGATTAGATACCAT
>OTU_671
CCGCGGTAATTCCAGCTCCAATAGCGTATACTAAAGTTGTTGCAGTTAAAAAGCTCGTAGTTGAACTTATGGCGATTGCATAAACTGGCTTCGGTCGTCTATGTGGTCGTCATCCGCTTGGGAACTCCGTTCGGTCTTCATTGGTCGGCGGAAGGATCAGGCATTTTACTTTGAAAAAATAAGAGTGTTCAAGGCAGGCAATCGCCCTGAATACAAAAGCATGGAATAATGGAATAGGACTGTGATCCATTTTATTGGTTATTGGATTACAGTAATGATTAATAGGGACAGTTGGGGGCATTAGTATTTAATTGTCAGAGGTGAAATTCTTGGATTACTTAAAGACTAACTTATGCGAAAGCATTTGCCAAGGATGTTTTCATTAATCAAGAACGAAAGTTAGGGGATCAAAGACGATTAGATACCGT
>OTU_674
CTGCGGTAATTCCAGCTCCAATAGCGTATATTAAAGTTGTTGCAGTTAAAAAGCTCGTAGTTGGATTTTGGTGCCGTCACGCTTGCCGCCTTACGGTAGTGCGATCGGGACGACACTTCTTTTCTGAACGACTATGCTGATCTTCACGGATGGGCATAGGAGTCAGATCGTTTACTTTGAAAAAATTAGAGTGTTCAAAGCAGGCCAACGCATTGAATACATTAGCATGGAATAATGGAATAGGACTTTGGTCATATTTTGTTGGTTCGAAGACCGAGGTAATGATTAATAGGGATAGTTGGGGGCGTTTATATTCCGTTGTCAGAGGTGAAATTCTTGGATTTACGGAAGATAAACTACTGCGAAAGCATTCGCCAAGGATGTTTTCATTAATCAAGAACGAAAGTTAGGGGATCAAAGATGATCAGATACCAT
>OTU_695
CCGCGGTAATTCCAGCTCCAATAGCGTATACTAAAGTTGTTGCAGTTAAAAAGCTCGTAGTTGAAGTTCTGGTCTTGGACGGCGGTCTGCTTCAAACGAGGTATGTACCATCTGTCCGAGTCCATCCTCGGGGAAAACATGTGTGTGATTAAGTTCATGGGCATGGGATCCTCGTCATTTACTGTGAGCAAAATAGAGTGTTCAAAGCAGGCTTATGCCGTTGAATATATTAGCATGGAATAATAAGATAAGACCTTGGTTTATCTTGTTGGTTTGTACTCCAAGGTAATGATTAATAGGGACAGTTGGGGGTATTCGTATTCAATTGTCAGAGGTGAAATTCTTGGATTTATGGAAGACGAACTACTGCGAAAGCATTTACCAAGGATGTTTTCATTAATCAAGAACGAAAGTTAGGGGATCGAAGATGATTAGATACCAT
>OTU_700
CTGCGGTAATTCCAGCTCCAATAGCGTATACTAAAGTTGTTGCAGTTAAAAAGCTCGTAGTCGAATGAAGGTTTTTTTGTTATGCGGACTCTTAGGTGTTACCTAGGTGGTCTGCGTTCAATAACCTCCCTGGTGTGATACAAATTTCTTCGAATGAAAAAATTTGTTCACATGCATTACTGTGAACAAAATAGAGTGTTCATGGCAGGCCAAATTAGGCTTGAATACCTCAGCATGGAATAATAGAATAGGACTTCCGGTTCTATTTTGTTGGTTTTTGGAGCCGAAGTAATGATTAATAGGGATAGTTGGGGGCACTCGTACTCCGTTGTCAGAGGTGAAATTCTTGGATTGACGGAAGACGAACAACTGCGAAAGCATCTGCCAAGGATGTTTTCATTGATCAAGAACGAAAGTTAGGGGATCGAAGACGATCAGATACCGT
>OTU_726
CCGCGGTAATTCCAGCTCCAATAGCGTATATTAAAGTTGTTGCAGTTAAAAAGCTCGTAGTTGGATTTCTGGTGACGACGTTTGCCCGGGTCAATGACTCTGCGGCGTAACGTTTTTGCCATCCTTGGGGAAAACTGGTCTGGCATTAGGTTGTCGGGTCAGGGATCCCCATCGTTTACTGTGAAAAAATTAGAGTGTTCAAAGCAGGCTTACGCCGTTGAATACATTAGCATGGAATAATAAGATAGGACTTTGGTACTATTTTGTTGGTTTGCGTACCTTAGTAATGATTAATAGGGACAGTTGGGGGTATTCGTATTCAATTGTCAGAGGTGAAATTCTTGGATTTATGGAAGACGAACTACTGCGAAAGCATTTACCAAGGATGTTTTCATTAATCAAGAACGAAAGTTAGGGGATCGAAGACGATTAGATACCAT
>OTU_734
CTGCGGTAATTCCAGCTCCAATAGCGTATATTAAAGTTGTTGCAGTTAAAAAGCTCGTAGTTGGATTTCTGGTGAGGGCACTTGGTCGGCTCAATGAGTTTGCACTGAAGTGTTTTTGCCATCCTTGGGGAAAAGTTGTTTGGCATTAGGTTGTCGAGCTTTGGATCCCCATCGTTTACTGTGAAAAAATTAGAGTGTTCAAAGCAGGCTTAGGCCGTTGAATACATTAGCATGGAATAATAAGATAGGACCTAGGTACTATTTTGTTGGTTTGCGTACCCAGGTAATGATTAATAGGGACAGTTGGGGGTATTTATATTCAGTTGTCAGAGGTGAAATTCTTGGATTTACGGAAGATAAACTACTGCGAAAGCATTTACCAAGGATGTTTTCATTAATCAAGAACGAAAGTTAGGGGATCGAAGACGATCAGATACCAT
>OTU_743
CTGCGGTAATTCCAGCTCCAATAGCGTATACTAAAGTTGTTGCAGTTAAAAAGCTCGTAGTTGAATTTCTGGCTAATTTGCACGCTGGCTTCGGTCGTGTGTAGTTTAGTCATCCGTTAGAGAACTTGAGCCGTCCTTCAATGGTCACTTAAGAGATCTAACATTTTACTTTGAAAAAATTAGAGTGTTCAAGGCAGGCAATCGTCATGAATACTATAGCATGGAATAATGGAATAGGACTTTAGTTCATTTTATTGGTTATTGAACTTTAGTAATGATTAACAGGGACAGTTGGGGGCATTAGTATTTAATTGTCAGAGGTGAAATTCTTGGATTACTTAAAGACTAACTTATGCGAAAGCATTTGCCAAGGATGTTTTCATTAATCAAGAACGAAAGTTAGGGGATCAAAGACGATTAGATACCAT
>OTU_744
CTGCGGTAATTCCAGCTCCAATAGCGTATATTAAAGTTGTTGCAGTTAAAAAGCTCGTAGTTGAACTTATGGCGATTGCATAAGCTGGCTTCGGTCGTTTATGTGGTCGTCATCCGCTTGGGAACCCCGTTCGGTCTTCATTGGTCGGCGGGAGGATCAGGCATTTTACTTTGAAAAAATAAGAGTGTTCAAGGCAGGCAATCGCCATGAATACACAAGCATGGAATAATGGAATAGGACTGTGATCCATTTTATTGGTTATTGGATTACAGTAATGATTAATAGGGACAGTTGGGGGCATTAGTATTTAATTGTCAGAGGTGAAATTCTTGGATTACTTAAAGACTAACTTATGCGAAAGCATTTGCCAAGGATGTTTTCATTAATCAAGAACGAAAGTTAGGGGATCAAAGACGATTAGATACCAT
>OTU_781
CCGCGGTAATTCCAGCTCCAATAGCGTATATTAAAGTTGTTGCGGTTAAAAAGCTCGTAGTTGGATTTCTGCCAAGGATGACCGACCCGCCTTAGGGTGTGTGTCTGTGTCAACCAAGGCATCCTCCTAGTTGCTCACAACCTTAATCGGTCGTGATGCTCTAGGACATTTACTTTGAGGAAATTAGAGTGTTTCAAGCAGGCATATGCCTTGAATATATTAGCATGGAATAATAATTTAGGACTTTGGTTCTATTTTGTTGGTTTCTAGAACTGAAGTAATGATTAATAGGGACAGTCGGGGGCATTCGTACTCAACAGTCAGAGGTGAAATTCTTGGATTTGTTGGAGACGAACTACTGCGAAAGCATTTGCCAAGGATGTTTTCATTGATCAAGAACGAAAGTTAGGGGATCGAAGATGATCAGATACCAT
>OTU_787
CCGCGGTAATTCCAGCTCCAATAGCGTATATTAAAGTTGTTGCGGTTAAAAAGCTCGTAGTTGGATTTCTGCCGAGGACGACCGGTCCGCCCACTGGGTGTGTATCTGGCTCGGCCTGGGCATCTTCTTGGAGAACGTAGCTGCACTTGATTGTGTGGTGCGGTATCCAGGACTTTTACTTTGAGGAAATTAGAGTGTTTCAAGCAGGCACACGCCTTGAATACATTAGCATGGAATAATAAGATAGGACCTTGGTTCTATTTTGTTGGTTTCTAGAACTGAGGTAATGATTAATAGGGATAGTTGGGGGCATTCGTATTTAACTGTCAGAGGTGAAATTCTTGGATTTGTTAAAGACGGACTACTGCGAAAGCATTTGCCAAGGATGTTTTCATTGATCAAGAACGAAAGTTAGGGGATCGAAGATGATTAGATACCGT
>OTU_792
CCGCGGTAATTCCAGCTCCAATAGCGTATATTAAAGTTGTTGCAGTTAAAAAGCTCGTAGTTGGATTTCTGGTGAGGGCATTTGGTCGGCTCAATGAGTTTGCACTAAAGTGTTTTTGCCATCCTTGGGGCTAACTTGTTTGGCATTAGGTTGTCGAGCTTGGGATCCCCATCGTTTACTGTGAAAAAATTAGAGTGTTCAAAGCAGGCTTATGCCGTTGAATACATTAGCATGGAATAATAAGATAGGACCTAGGTACTATTTTGTTGGTTTGCGTACCCAGGTAATGATTAATAGGGACAGTTGGGGGTATTTATATTCAGTTGTCAGAGGTGAAATTCTTGGATTTACGGAAGATAAACTACTGCGAAAGCATTTACCAAGGATGTTTTCATTAATCAAGAACGAAAGTTAGGGGATCGAAGATGATTAGATACCAT
>OTU_794
CCGCGGTAATTCCAGCTCTAATAGCGTATATTAAAGTTGTTGCAGTTAAAAAGCTCGTAGTTGAATTTCTGGTCGCGGCAGCAGGTCCGCCTCGCAAGGGGTGAGTACCTTGTCGTTGCGTCCATCCTCGGGGAGAGCATGCCTGGCATTCAGTTGTCGGGTATGGGACCCCCGTCATTTACTGTGAGCAAAATAGAGTGTTCAAAGCAGGCTTAGGCCGTTGAATACATTAGCATGGAATAATAAAATAGGACCTCGGTTTATTTTGTTGGTTTGTATTCCAAGGTAATGATTAATAGGGACAGTTGGGGGTATTCGTATTCAATTGTCAGAGGTGAAATTCTTGGATTTATGGAAGACGAACTACTGCGAAAGCATTTACCAAGGATGTTTTCATTAATCAAGAACGAAAGTTAGGGGATCGAAGACGATCAGATACCGT
>OTU_835
CCGCGGTAATTCCAGCTCCAATAGCGTATATTAAAGTTGTTGCAGTTAAAAAGCTCGTAGTTGGATTTTGGTGCCGTCACGCTTGCCGCCTTTGGGTAGTGCGATCGGGACGACACTTCTTTTCTGAACGACTATGCTGATCTTCACGGATGGGCATAGGAGTCAGATCGTTTACTTTGAAAAAATTAGAGTGTTCAAAGCAGGCCAACGCATTGAATACATTAGCATGGAATAATGGAATAGGACTTTGGTCATATTTTGTTGGTTCGAAGACCGAGGTAATGATTAATAGGGATAGTTGGGGGCGTTTATATTCCGTTGTCAGAGGTGAAATTCTTGGATTTATGGAAGACGAACTACTGCGAAAGCATTTACCAAGGATGTTTTCATTAATCAAGAACGAAAGTTAGGGGATCGAAGACGATCAGATACCAT
>OTU_885
CTGCGGTAATTCCAGCTCCAATAGCGTATATTAATGTTGTTGCAGTTAAAAAGCTCGTAGTTGAATTTCTGGCTAATCTGCACGCTGGCTTCGGTCGTGTGCAGTTTAGTCATCCGTTAGAGAACTTAAACCGTCCTTTACTGGTCATTTAAGAGATCTAACATTTTACTTTGAAAAAATTAGAGTGTTCAAGGCAGGCAATCGTCATGAATACTATAGCATGGAATAATGGAATAGGACTTTAGTTCATTTTATTGGTTATTGAACTTTAGTAATGATTAACAGGGACAGTTGGGGTAATTAGTATTTAATTGTCAGAGGTGAAATTCTTGGATTTATTAAAGACTAACTTATGCGAAAGCATTTGCCAAGGATGTTTTCATTAATCAAGAACGAAAGTTAGGGGATCAAAGACGATCAGATACCAT
>OTU_932
CTGCGGTAATTCCAGCTCTAATAGCGTATATTAAAGTTGTTGCAGTTAAAAAGCTCGTAGTCGGATGTCGGGCTCGGGCAGGCTGTCGGCTTCGGTCGGACGGCAGGCTCGGGTCTTTCTGCATGAGGATCCCGTTGCACTTAATTGTGGGGCGTGGGGACACATGCCGTTTACTTTGAAAAAATTAGAGTGTTCAAAGCAGGCCTACGCTTGAATACATTAGCATGGAATAATGGAATAGGACTTTGGTCTTATTTGTTGGTTATGGGACCGAAGTAATGATTAACAGGGACAGTTGGGGGTATTCGTATTCAATTGTCAGAGGTGAAATTCTTGGATTTATGGAAGACGAACTACTGCGAAAGCATTTACCAAGGATGTTTTCATTGATCAAGAACGAAAGTTAGGGGATCGAAGACGATCAGATACCGT
>OTU_949
CTGCGGTAATTCCAGCTCCAATAGCGTATATTAATGTTGTTGCAGTTAAAAAGCTCGTAGTTGGATTTTGGTGCCGTCACGCTTGCCGCCTTACGGTAGTGCGATCGGGACGACACTTCTTTTCTGAACGACTATGCTGATCTTCACGGATGGGCATAGGAGTCAGATCGTTTACTTTGAAAAAATTAGAGTGTTCAAAGCAGGCCAACGCATTGAATACATTAGCATGGAATAATGGAATAGGACTTTGGTCATATTTTGTTGGTTCGAAGACCGAGGTAATGATTAATAGGGATAGTTGGGGGTATTCGTATTCAATTGTCAGAGGTGAAATTCTTGGATTTATGGAAGACGAACTACTGCGAAAGCATTTACCAAGGATGTTTTCATTAATCAAGAACGAAAGTTAGGGGATCGAAGACGATCAGATACCGT
>OTU_954
CCGCGGTAATTCCAGCTCCAATAGCGTATACTAAAGTTGTTGCAGTTAAAAAGCTCGTAGTTGAATTTCTGGTCGTGAATTTTAGTCTATTCCTCACGGGATATGTACTTGAATTGACATCCATCCTGTAAAAAGTTATTTCTGGCATTTAGTTGTCGGGAATATATTTTTTACTCAATCACTGTGAGCAAAATAGAGTGTTCAAAGCAGGCTTAGGCCGTTGAATATATTAGCATGGAATAATAAGATAGGACCTTGGTCTATTTTGTTGGTTTGTACTCCAAGGTAATGATTAATAGGGATAGTTGGGGGTATTTGTATTCAATTGTCAGAGGTGAAATTCTTGGATTTATGGAAGACAAACTACTGCGAAAGCATTTACCAAGGATGTTTTCATTAATCAAGAACGAAAGTTAGGGGATCGAAGACGATCAGATACCAT
>OTU_955
CCGCGGTAATTCCAGCTCTAATAGCGTATATTAAAGTTGTTGCAGTTAAAAAGCTCGTAGTCGGATGTCGGGCTCGGGCAGGCTGTCGGCTTCGGTCGGACGGCAGGCTCGGGTCTTTCTGCATGAGGATCCCGTTGCACTTAATTGTGGGGCGTGGGGACACATGCCGTTTACTTTGAAAAAATTAGAGTGTTCAAAGCAGGCCTACGCTTGAATACATTAGCATGGAATAATGGAATAGGACTTTGGTCTTATTTGTTGGTTATGGGACCGAAGTAATGATTAACAGGGACAGTTGGGGCCGTTCATATTTCGTTGTCAGAGGTGAAATTCTTGGATTTACGAACGATGAACTTGTGCGAAAGCATTCGGCAAGGATGTTTTCATTAATCAAGAACGAAAGTTAGGGGATCAAAGACGATCAGATACCGT
>OTU_958
CTGCGGTAATTCCAGCTCCAATAGCGTATATTAAAGTTGTTGCAGTTAAAAAGCTCGTAGTTGGATTTCTGGGGGGGAGTTCTTCGATCGCCATTGGCGATTAGAGGCTCCCTCCCATCCTTCTGTTAACGTTACTCGGCATTCATTTGCTGGTGGCGGGCTCAGATATTTTACCTTGAGAAAATTAGAGTGTTTCAGGCAGGCTAGCGCCGGAATACATTAGCATGGAATAATAGAATAGGACTTTTACCTCTTCTGTTGGTCTGAGGGGTTCAAGTAATGATTAATAGGGATAGTTGGGGGCATTAGTACTTAACTGTCAGAGGTGAAATTCTCGGATTTGTTAAAGACTAACTTATGCGAAAGCATTTGCCAAGGATGTTTTCATTAATCAAGAACGAAAGTTAGGGGATCAAAGACGATCAGATACCGT
>OTU_1002
CTGCGGTAATTCCAGCTCCAATAGCGTATATTAAAGTTGTTGCAGTTAAAAAGCTCGTAGTTGGATTTCTGGTGACGACGTTTGCCCGGGTTGTATGACTCTGCGGCGTAACGTTTTTGCCATCCTTGGGGAAAACTAGTCTGGCATTAAGTTGTCGGGTTAGGGATCCCCATCGTTTACTGTGAAAAAATTAGAGTGTTCAAAGCAGGCTTACGCCGTTGAATACATTAGCATGGAATAATAAGATAGGACTTTGGTACTATTTTGTTGGTTTGCGTACCTTAGTAATGATTAATAGGGACAGTTGGGGGTATTCGTATTCAATTGTCAGAGGTGAAATTCTTGGATTTATGGAAGACGAACTACTGCGAAAGCATTTACCAAGGATGTTTTCATTAATCAAGAACGAAAGTTAGGGGATCGAAGATGATCAGATACCAT
>OTU_1003
CCGCGGTAATTCCAGCTCTAATAGCATATATTAAAGTTGTTGCAGTTAAAAAGCTCGTAGTCGGATTTTGGGCGCGTGTGAACTGTCAGCCTCTGGTTGGACGGTGCGCGCGTGCCTTTCTGCTTGGGAGCCCCATGGTGGTTAATTCTGTCGTGGTGGGTCACAGGCCGTTTACTTTGAAAAAATTAGAGTGTTCAAAGCAGGCCTACGCTTGAATACATTAGCATGGAATAATGGAATAGGACTTTGGTCTTATTTGTTGGTTATGGGACCGAAGTAATGATTAACAGGGACAGTTGGGGCCGTTCATATTTCGTTGTCAGAGGTGAAATTCTTGGATTTACGAACGATGAACTTGTGCGAAAGCATTCGGCAAGGATGTTTTCATTGATCAAGAACGAAAGTTAGGGGATCGAAGACGATTAGATACCAT
>OTU_1007
CTGCGGTAATTCCAGCTCCAATAGCGTATATTAAAGTTGTTGCAGTTAAAAAGCTCGTAGTTGGATTTCTGGGAGGGCGCCAATGTCCGCTCGTTCGCGTGTGCAGCGGCGCCCTTCCATCCTTCTGTTAACGTTTCTTGGTATTCAGTTACTGGTTTCGGGCTCAGATATTTTACCTTGAGAAAATTAGAGTGTTCCAGGCAGGCTTGCGCCGGAATACATTAGCATGGAATAATAGAATAGGACTTTTACCTCTTCTGTTGGTCTGAGGGGTTCAAGTAATGATTAATAGGGATAGTTGGGGGCATTAGTACTTAACTGTCAGAGGTGAAATTCTCGGATTTGTTAAAGACTAACTTATGCGAAAGCATTTGCCAAGGATGTTTTCATTAATCAAGAACGAAAGTTAGGGGATCAAAGACGATCAGATACCAT
>OTU_1050
CTGCGGTAATTCCAGCTCCAATAGCGTATATTAAAGTTGTTGCAGTTAAAAAGCTCGTAGTTGGATTTCTGGCAGGGAGTCTATGCCCGTTTGATACGTGCGCAGAGACCCCCTGCCATCCTTCTGTTAACCTTCCAGATCTTCACTGATCTGTTGGGAGCCCAGATATTTTACCTTGAGAAAATTAGAGTGTTCCAGGCAGGCTTGCGCCGGAATACATTAGCATGGAATAATAGAATAGGACTTTAGTCTCCTTTGTTGGTTTGAGGGACTGAAGTAATGATTAATAGGGATAGTTGGGGGCATTAGTATTTAATTGTCAGAGGTGAAATTCTCGGATTTGTTAAAGACTAACTTATGCGAAAGCATTTGCTAAGGATGTTTTCATTAATCAAGAACGAAAGTTAGGGGATCAAAGACGATCAGATACCAT
>OTU_1060
CCGCGGTAATTCCAGCTCTAATAGCGTATATTAAAGTTGTTGCAGTTAAAAAGCTCGTAGTCGGATGTCGGGCTCGGGCAGGCTGTCGGCTTCGGTCGGACGGCAGGCTCGGGTCTTTCTGCATGAGGATCCCGTTGCACTTTATTGTGGGGCGTGGGGACACATGCCGTTTACTTTGAAAAAATTAGAGTGTTCAAAGCAGGCCTACGCTTGAATACATTAGCATGGAATAATGGAATAGGACTTTGGTCTTATTTGTTGGTTATGGGACCGAAGTAATGATTAACAGGGACAGTTGGGGCCGTTTATATTCCGTAGTCAGAGGTGAAATTCTTGGATTTACGGAAGATGAACTACTGCGAAAGCATTCGGCAAGGATGTTTTCGTTAATCAAGAACGAAAGTTAGGGGATCGAAGACGATTAGATACCAT
>OTU_1082
CCGCGGTAATTCCAGCTCCAATAGCGTATATTAATGTTGTTGCAGTTAAAAAGCTCGTAGTTGAATTTCTGGCTAATCTACACGCTGGCTTCGGTCGTGTGTAGTTTAGTCATCCGTTAGAGAACTTAAACCGTCCTTAAATGGTCATTTAAGAGATCTAACATTTTACTTTGAAAAAATTAGAGTGTTCAAGGCAGGCAATCGTCATGAATACTATAGCATGGAATAATGGAATAGGACTTTAGTTCATTTTATTGGTTATTGAACTTTAGTAATGATTAACAGGGACAGTTGGGGTGATTAGTATTTAATTGTCAGAGGTGAAATTCTTGGATTTATTAAAGACTAACTTATGCGAAAGCATTTTACAAAGATGTTTTCATTAATCAAGAACGAAAGTTAGGGGATCAAAGACGATCAGATACCAT
>OTU_1084
CTGCGGTAATTCCAGCTCCAATAGCGTATACTAAAGTTGTTGCAGTTAAAAAGCTCGTAGTTGAATTTCTGATTGTGAAATTATATCTATTCCTCACGGGATATGTATATGATTTTATAGTCATCCTGTAAAAGTATATGTCTGGCATTAAGTTGTCGGATGTATTATTTTTACTCAATCACTGTGAGCAAAATAGAGTGTTCAAAGCAGGCTTAGGCCGTTGAATATATTAGCATGGAATAATAAGATAGGACCTTGGTCTATTTTGTTGGTTTGTACTCCAAGGTAATGATTAATAGGGATAGTTGGGGGTATTTGTATTCAATTGTCAGAGGTGAAATTCTTGGATTTATGGAAGACAAACTACTGCGAAAGCATTTACCAAGGATGTTTTCATTAATCAAGAACGAAAGTTAGGGGATCGAAGACGATCAGATACCGT
>OTU_1094
CTGCGGTAATTCCAGCTCCAATAGCGTATACTAAAGTTGTTGCAGTTAAAAAGCTCGTAGTTGGATTTCTGGTCGTGGGCACCGGTCCGCCCCTCACGGGGTGTGTACTAGTCGTCTGCAGCCATCCTCGGGGAGACAACATCTGGCATTAAGTTGTCGGGTGTGGGATCCTCGTCATTTACTGTGAGCAAAATAGAGTGTTCAAAGCAGGCTTAGGCCGTTGAATACATTAGCATGGAATAATAAAATAGGACCTCGGTTTATTTTGTTGGTTTGTATTCCAAGGTAATGATTAATAGGGACAGTTGGGGGTATTCGTATTCAATTGTCAGAGGTGAAATTCTTGGATTTATGGAAGACGAACTACTGCGAAAGCATTTACCAAGGATGTTTTCATTAATCAAGAACGAAAGTTAGGGGATCGAAGATGATCAGATACCAT
>OTU_1104
CTGCGGTAATTCCAGCTCCAATAGCGTATACTAAAGTTGTTGCAGTTAAAAAGCTCGTAGTTGGATTTCTGGTAGTGGACACCGGTCGTCCCCTCACGGGGATTGTACCAGGGTCTGCTGCCATCCTCGAGGAGAGCGCATCTGGCATTAAGTTGTCGGGTGTGGTATCCTCGTCATTTACTGTGAGCAAAATAGAGTGTTCAAAGCAGGCTTAGGCCGTTGAATACATTAGCATGGAATAATAAGATAAGACCTTGGTCTATTTTGTTGGTTTGCACTCCGAGGTAATGATTAATAGGGATAGTTGGGGGTATTCGTATTCAATTGTCAGAGGTGAAATTCTTGGATTTATGGAAGACGAACTACTGCGAAAGCATTTACCAAGGATGTTTTCATTAATCAAGAACGAAAGTTAGGGGATCGAAGATGATCAGATACCAT
>OTU_1112
CTGCGGTAATTCCAGCTCTAATAGCGTATATTAAAGTTGTTGCAGTTAAAAAGCTCGTAGTTGGATTTCTGGCAGGGAGTCTATGCCCGTTTGATACGTGCGCAGAGACCCCCTGCCATCCTTCTGTTAACCTTCCAGATCTTCACTGATCTGTTGGGAGCCCAGATATTTTACCTTGAGAAAATTAGAGTGTTTCAGGCAGGCTAGCGCCGGAATACATTAGCATGGAATAATGGAATAGGACTTCGGACCTATTTTGTTGGTTTCTAGGACCGTCGTAATGATTAATAGGGACAGTTGGGGCCGTTCATATTCCGTAGTCAGAGGTGAAATTCTTGGATTTACGGAAGATGAACTACTGCGAAAGCATTCGGCAAGGATGTTTTCGTTAATCAAGAACGAAAGTTAGGGGATCGAAGACGATTAGATACCAT
>OTU_1114
CTGCGGTAATTCCAGCTCCAATAGCGTATATTAAAGTTGTTGCGGTTAAAAAGCTCGTAGTTGGATTTCTGCCGAGGACGGCCGGTCCGCCCTCCGGGTGAGCATCTGGTTTGGCCTTGGCATCTTCTTGGTGAACGTATCTGCACTTGACTGTGTGGTGCGGTACCCAGGACTTTTACTTTGAGGAAATTAGAGTGTTTCAAGCAGGCATACGCCTTGAATACATTAGCATGGAATAATAAGATAGGACCTCGGTTCTATTTTGTTGGTTTCTAGAGCTGAGGTAATGATTAATAGGGATAGTTGGGGGCATTCGTATTTAACTGTCAGAGGTGAAATTCTTGGATTTATGAAAGACTAACTTCTGCGAAAGCATTTGCCAAGGATGTTTTCATTAATCAAGAACGAAAGTTAGGGGATCGAAGACGATTAGATACCAT
>OTU_1144
CCGCGGTAATTCCAGCTCCAATAGCGTATACTAAAGTTGTTGCAGTTAAAAAGCTCGTAGTTGAATTTCTGGTCGTGGCAACTGGTCCGCCTCGCAAGGGGTGAGTACCTGGTTGTTGCGTCCATCCTCGGGGAGAGCATGCCTGGCATTCAGTTGTCGGGTATGGGACCCCCGTCATTTACTGTGAGCAAAATAGAGTGTTCAAAGCAGGCTTAGGCCGTTGAATACATTAGCATGGAATAATAAGATAGGACCTTGGTCTATTTTGTTGGTTTGCACTCCAAGGTAATGATTAATAGGGATAGTTGGGGATATTCGTATTCAATTGTCAGAGGTGAAATTCTTGGATTTATGGAAGACGAACTACTGCGAAAGCATTTATCAAGGATGTTTTCATTAATCAAGAACGAAAGTAAGGGGATCGAAGATGATTAGATACCAT
>OTU_1145
CCGCGGTAATTCCAGCTCCAATAGCGTATATTAAAGTTGTTGCAGTTAAAAAGCTCGTAGTTGGATTTCTGGCAGGGAGTCTATGCCCGTTTGATACGTGCGCAGAGACCCCCTGCCATCCTTCTGTTAACCTTCCAGATCTTCACTGATCTGTTGGGAGCCCAGATATTTTACCTTGAGAAAATTAGAGTGTTTCAGGCAGGCTAGCGCCGGAATACATTAGCATGGAATAATAGAATAGGACTTTATACCTCTTCTGTTGGTCTGAGGGGATGAAGTAATGATTAATAGGGATAGTTGGGGGCATTAGTATTTAATTGTCAGAGGTGAAATTCTTGGATTTATGAAAGACTAACTTCTGCGAAAGCATTTGCCAAGGATGTTTTCATTAATCAAGAACGAAAGTTAGGGGATCGAAGACGATCAGATACCGT
>OTU_1181
CCGCGGTAATTCCAGCTCTAATAGCGTATATTAAAGTTGTTGCAGTTAAAAAGCTCGTAGTCGGATGTCGGGCTCGGGCAGGCTGTCGGCTTCGGTCGGACGGCAGGCTCGGGTCTTTCTGCATGAGGATCCCGTTGCACTTAATTGTGGGGCGTGGGGACACATGCCGTTTACTTTGAAAAAATTAGAGTGTTCAAAGCAGGCCTACGCTTGAATACATTAGCATGGAATAATGGAATAGGACTTTGGTCTTATTTGTTGGTTATGGGACCGAAGTAATGATTAACAGGGACAGTTGGGGGCATTAGTATTTAATTGTCAGAGGTGAAATTCTTGGATTTATGAAAGACTAACTTCTGCGAAAGCATTTGCCAAGGATGTTTTCATTAATCAAGAACGAAAGTTAGGGGATCGAAGATGATCAGATACCAT
>OTU_1209
CCGCGGTAATTCCAGCTCCAATAGCGTATATTAATGTTGTTGCAGTTAAAAAGCTCGTAGTTGAATTTCTGATTAAGTTTGCGGCTGGATTCGTTCGCTGTAAGCTTAATCATCCGTTAGAGAACTGCAGCCGTCCTTTACTGGTCACTGCAGAGATCTAACATTTTACTTTGAAAAAATTAGAGTGTTCAAGGCAGGCAATCGTCATGAATACTATAGCATGGAATAATGGAATAGGACTTTAGTTCATTTTATTGGTTATTGAACTTTAGTAATGATTAACAGGGACAGTTGGGGTAATTAGTATTTAATTGTCAGAGGTGAAATTCTTGGATTTATTAAAGACTAACTTATGCGAAAGCATTTTACAAAGATGTTTTCATTAATCAAGAACGAAAGTTAGGGGATCAAAGACGATCAGATACCGT
>OTU_1215
CTGCGGTAATTCCAGCTCTAATAGCGTATATTAAAGTTGTTGCAGTTAAAAAGCTCGTAGTCGGATGTCGGGCTCGGGCAGGCTGTCGGCTTCGGTCGGACGGCAGGCTCGGGTCTTTCTGCATGAGGATCCCGTTGCACTTAATTGTGGGGCGTGGGGACACATGCCGTTTACTTTGAAAAAATTAGAGTGTTCAAAGCAGGCCTACGCTTGAATACATTAGCATGGAATAATGGAATAGGACTTCGGACCTATTTTGTTGGTTTCTAGGACCGTCGTAATGATTAATAGGGACAGTTGGGGCCGTTCATATTCCGTAGTCAGAGGTGAAATTCTTGGATTTACGGAAGATGAACTACTGCGAAAGCATTCGGCAAGGATGTTTTCGTTAATCAAGAACGAAAGTTAGGGGATCAAAGACGATCAGATACCGT
>OTU_1233
CTGCGGTAATTCCAGCTCTAATAGCGTATATTAAAGTTGTTGCAGTTAAAAAGCTCGTAGTCGGATGTCGGGCTCGGGCAGGCTGTCGGCTTCGGTCGGACGGCAGGCTCGGGTCTTTCTGCATGAGGATCCCGTTGCACTTAATTGTGGGGCGTGGGGACACATGCCGTTTACTTTGAAAAAATTAGAGTGTTCAAAGCAGGCCTACGCTTGAATACATTAGCATGGAATAATGGAATAGGACTTTGGTCTTATTTGTTGGTTATGGGACCGAAGTAATGATTAACAGGGACAGTTGGGGCCGTTTATATTTCGTTGTCAGAGGTGAAATTCTTGGATTTATGGAAGACGAACTACTGCGAAAGCATTTACCAAGGATGTTTTCATTAATCAAGAACGAAAGTTAGGGGATCAAAGACGATTAGATACCGT
>OTU_1238
CCGCGGTAATTCCAGCTCCAATGGCGTATATTAAAGTTGTTGCAGTTAAAAAGCTCGTAGTTGGATTTCTGGCGGGAGCGACCGGTCGGCCCATTGGGTGTGTACTAGTGTTGCGTCCGGCCATATTTGCGGAGAGCGTGTGCGGCATTAAGTTGTCGTGCTCGGGACCCGCATCGTTTACTGTGAGAAAATTAGAGTGTTCAAAGCAGGCTTATGCCTTGGATATGTTAGCATGGAATAATAAGATAAGACTTTGGCGGTCTATTTTGTTGGTTTGCACGCCATTGTAATGATTGATAGGGACAGTTGGGGGTATTCGTATTCAATTGTCAGAGGTGAAATTCTTGGATTTATGGAAGACGAACTACTGCGAAAGCATTTACCAAGGATGTTTTCATTAATCAAGAACGAAAGTTAGGGGATCGAAGACGATCAGATACCAT
>OTU_1362
CCGCGGTAATTCCAGCTCCAATAGCGTATATTAAAGTTGTTGCAGTTAAAAAGCTCGTAGTTGAATTTCTGGCTAATTTGCACGCTGGCTTCGGTCGTGTGTAGTTTAGTCATCCGTTAGAGAACTTGAGCCGTCCTTCAATGGTCACTTAAGAGATCTAACATTTTACTTTGAAAAAATTAGAGTGTTCAAGGCAGGCAATCGTCATGAATACTATAGCATGGAATAATGGAATAGGACTTTAGTTCATTTTATTGGTTATTGAACTTTAGTAATGATTAACAGGGACAGTTGGGGTAATTAGTATTTAATTGTCAGAGGTGAAATTCTTGGATTTATTAAAGACTAACGTATGCGAAAGCATTTGCCAAGGATGTTTTCATTAATCAAGAACGAAAGATAGGGGATCAAAGACGATCAGATACCGT
>OTU_1363
CTGCGGTAATTCCAGCTCCAATAGCGTATATTAAAGTTGTTGCAGTTAAAAAGCTCGTAGTTGGATTTCTGCCGAGGACGGCCGGTCCGCCCTCCGGGTGAGCATCTGGTTCGGCCTTGGCATCTTCTTGGTGAACGTATCTGCACTTGACTGTGTGGTGCGGTACCCAGGACTTTTACTTTGAGGAAATTAGAGTGTTTCAAGCAGGCATACGCCTTGAATACATTAGCATGGAATAATAAGATAGGACCTCGGTTCTATTTTGTTGGTTTCTAGAGCTGAGGTAATGATTAATAGGGATAGTTGGGGGCATTAGTACTTAACTGTCAGAGGTGAAATTCTCGGATTTGTTAAAGACTAACTTATGCGAAAGCATTTGCCAAGGATGTTTTCATTAATCAAGAACGAAAGTTAGGGGATCAAAGATGATCAGATACCAT
>OTU_1387
CTGCGGTAATTCCAGCTCCAATAGCGTATACTAAAGTTGTTGCAGTTAAAAAGCTCGTAGTTGAATTTCTGGTCGTGGCAGCTGGTCCGCCTCGCAAGGGGTGAGTACCTGGTTGTTGCGTCCATCCTCGGGGAGAGCATGCCTGGCATTCAGTTGTCGGGTATGGGACCCCCGTCATTTACTGTGAGCAAAATAGAGTGTTCAAAGCAGGCTTAGGCCGTTGAATACATTAGCATGGAATAATAAGATAAGACTTTGGTCTATTTTGTTGGTTTGCGTCCAAAGTAATGATTAATAGGGATAGTTGGGGGTATTCGTATTCAATTGTCAGAGGTGAAATTCTTGGATTTATGGAAGACGAACTACTGCGAAAGCATTTACCAAGGATGTTTTCATTAATCAAGAACGAAAGTTAGGGGATCGAAGATGATCAGATACCGT
>OTU_1392
CTGCGGTAATTCCAGCTCCAATAGCGTATATTAAAGTTGTTGCAGTTAAAAAGCTCGTAGTTGGATTTCTGGCAGGGAGTCTATGCCCGTTTGATACGTGCGCAGAGACCCCCTGCCATCCTTCTGTTAACCTTCCAGATCTTCACTGATCTGTTGGGAGCCCAGATATTTTACCTTGAGAAAATTAGAGTGTTTCAGGCAGGCTAGCGCCGGAATACATTAGCATGGAATAATAGAATAGGACTTTATACCTCTTCTGTTGGTCTGAGGGGATGAAGTAATGATTAATAGGGACAGTTGGGGGCATTAGTATTTAATTGTCAGAGGTGAAATTCTTGGATTTATGGAAGACGAACTACTGCGAAAGCATTTACCAAGGATGTTTTCATTAATCAAGAACGAAAGTTAGGGGATCGAAGATGATTAGATACCAT
>OTU_1410
CCGCGGTAATTCCAGCTCCAATAGCGTATATTAAAGTTGTTGCAGTTAAAAAGCTCGTAGTTGGATTTCTGGCGGGAGGAGCCGGTCTGGTCCGAGAGGACTGCGTACTTGGTTGTCTCTGGCCATCCTTGCGGAGAGCGCGTGGTGCATTAAGTTGTTCTGCGCGGGACCCGCATCGTTTACTGTGAAAAAATTAGAGTGTTTAAAGCAGGCATTTGCTTGAATACATTAGCATGGAATAATAAGATAGGACTTTGGTGCTATTTTGTTGGTTTGCGCACCGTAGTAATGATTAATAGGGATAGTTGGGGGTATTCGTATTCAATTGTCAGAGGTGAAATTCTTGGATTTATGGAAGACGAACTACTGCGAAAGCATTTACCAAGGATGTTTTCATTAATCAAGAACGAAAGTTAGGGGATCGAAGATGATCAGATACCAT
>OTU_1439
CTGCGGTAATTCCAGCTCTAATAGCGTATATTAAAGTTGTTGCAGTTAAAAAGCTCGTAGTCGGATGTCGGGCTCGGGCAGGCTGTCGGCTTCGGTCGGACGGCAGGCTCGGGTCTTTCTGCATGAGGATCCCGTTGCACTTAATTGTGGGGCGTGGGGACACATGCCGTTTACTTTGAAAAAATTAGAGTGTTCAAAGCAGGCCTACGCTTGAATACATTAGCATGGAATAATGGAATAGGACTTTGGTCTTATTTGTTGGTTATGGGACCGAAGTAATGATTAACAGGGACAGTTGGGGCCGTTTATATTTCGTTGTCAGAGGTGAAATTCTTGGATTACTTAAAGACTAACTTATGCGAAAGCATTTGCCAAGGATGTTTTCATTAATCAAGAACGAAAGTTAGGGGATCGAAGACGATCAGATACCGT
>OTU_1585
CCGCGGTAATTCCAGCTCCAATAGCGTATATTAATGTTGTTGCAGTTAAAAAGCTCGTAGTTGGATTTTGGTGCCGTCACGCTTGCCGCCTTCGGGTAGTGCGATCGGGACGACACTTCTTTTCTGAACGACTATGCTGATCTTCACGGATGGGCATAGGAGTCAGATCGTTTACTTTGAAAAAATTAGAGTGTTCAAAGCAGGCCAACGCATTGAATACATTAGCATGGAATAATGGAATAGGACTTTGGTCATATTTTGTTGGTTCGAAGACCGAGGTAATGATTAATAGGGATAGTTGGGGGCATTCGTATTTAACTGTCAGAGGTGAAATTCTTGGATTTGTTAAAGACGGACTACTGCGAAAGCATTTGCCAAGGATGTTTTCATTGATCAAGAACGAAAGTTAGGGGATCGAAGACGATCAGATACCAT
>OTU_1588
CTGCGGTAATTCCAGCTCCAATAGCGTATACTAAAGTTGTTGCAGTTAAAAAGCTCGTAGTTGGATTTCTGGGAGGGCGCCAATGTCCGCTCGTTCGCGTGTGCAGCGGCGCCCTTCCATCCTTCTGTTAACGCTTCTTGGTATTCAGTTACTGGTAGCGGGCTCAGATATTTTACCTTGAGAAAATTAGAGTGTTCCAGGCAGGCTTGCGCCGGAATACATTAGCATGGAATAATAGAATAGGACTTTAGTCTCCTTTGTTGGTTTGAGGGACTGAAGTAATGATTAATAGGGATAGTTGGGGGTATTCGTATTCAATTGTCAGAGGTGAAATTCTTGGATTTATGGAAGACGAACTACTGCGAAAGCATTTACCAAGGATGTTTTCATTAATCAAGAACGAAAGTTAGGGGATCGAAGACGATTAGATACCGT
>OTU_1596
CCGCGGTAATTCCAGCTCCAATAGCGTATATTAAAGTTGTTGCAGTTAAAAAGCTCGTAGTTGGATTTCTGGGAGGGCGCCAATGTCCGCTCGTTCGCGTGTGCAGCGGCGCCCTTCCATCCTTCTGTTAACGTTTCTTGGTATTCAGTTACTGGTTTCGGGCTCAGATATTTTACCTTGAGAAAATTAGAGTGTTCCAGGCAGGCTTGCGCCGGAATACATTAGCATGGAATAATAGAATAGGACTTTAGTCTCCTTTGTTGGTTTGAGGGACTGAAGTAATGATTAATAGGGATAGTTGGGGGCATTAGTATTTAATTGTCAGAGGTGAAATTCTTGGATTTATGGAAGACGAACTACTGCGAAAGCATTTACCAAGGATGTTTTCATTAATCAAGAACGAAAGTTAGGGGATCGAAGACGATCAGATACCAT
>OTU_1600
CCGCGGTAATTCCAGCTCCAATAGCGTATATTAAAGTTGTTGCAGTTAAAAAGCTCGTAGTTGGATTTCTGGGAGGGTGCCAATGTCCGCTCGTTCGCGTGTGCAGCGGCGCCCTTCCATCCTTCTGTTAACGTTTCTTGGTATTCAGTTACTGGTTTCGGGCTCAGATATTTTACCTTGAGAAAATTAGAGTGTTTCAGGCAGGCTTGCGCCGGAATACATTAGCATGGAATAATAGAATAGGACTTTAGTCTCCTTTGTTGGTTTGAGGGACTGAAGTAATGATTAATAGGGATAGTTGGGGGCATTAGTATTTAATTGTCAGAGGTGAAATTCTTGGATTTGTTAAAGACGGACTACTGCGAAAGCATTTGCCAAGGATGTTTTCATTGATCAAGAACGAAAGTTAGGGGATCGAAGACGATTAGATACCGT
>OTU_1763
CTGCGGTAATTCCAGCTCTAATAGCATATATTAAAGTTGTTGCAGTTAAAAAGCTCGTAGTCGGATTTTGGGCGCGTGTGAACTGTCAGCCTCTGGTTGGACGGTGCGCGCGTGCCTTTCTGCTTGGGAGCCCCATGGTGGTTAATTCTGTCGTGGTGGGTCACAGGCCGTTTACTTTGAAAAAATTAGAGTGTTCAAAGCAGGCTGTTGCTTGAATAGATTAGCATGGAATAATGGAATAGGACCTTGGTGCTATTTCGTTGGTTATGGGACTGGGGTAATGATTAATAGGGACAGTTGGGGGTATTCGTATTCAATTGTCAGAGGTGAAATTCTTGGATTTATGGAAGACGAACTACTGCGAAAGCATTTACCAAGGATGTTTTCATTAATCAAGAACGAAAGTTAGGGGATCAAAGACGATCAGATACCGT
>OTU_1772
CCGCGGTAATTCCAGCTCTAATAGCATATATTAAAGTTGTTGCAGTTAAAAAGCTCGTAGTCGGATTTTGGGCGCGTGTGAACTGTCAGCCTCTGGTTGGACGGTGCGCGCGTGCCTTTCTGCTTGGGAGCCCCATGGTGGTTAATTCTGTCGTGGTGGGTCACAGGCCGTTTACTTTGAAAAAATTAGAGTGTTCAAAGCAGGCTGTTGCTTGAATAGATTAGCATGGAATAATGGAATAGGACCTTGGTGCTATTTCGTTGGTTATGGGACTGGGGTAATGATTAATAGGGACAGTTGGGGCCGTTCATATTTCGTTGTCAGAGGTGAAATTCTCGGATTTGTTAAAGACTAACTTATGCGAAAGCATTTGCCAAGGATGTTTTCATTAATCAAGAACGAAAGTTAGGGGATCGAAGATGATTAGATACCGT
>OTU_1786
CCGCGGTAATTCCAGCTCTAATAGCATATATTAAAGTTGTTGCAGTTAAAAAGCTCGTAGTCGGATTTTGGGCGCGTGTGAACTGTCAGCCTCTGGTTGGACGGTGCGCGCGTGCCTTTCTGCTTGGGAGCCCCATGGTGGTTAATTCTGTCGTGGTGGGTCACAGGCCGTTTACTTTGAAAAAATTAGAGTGTTCAAAGCAGGCTGTTGCTTGAATAGATTAGCATGGAATAATGGAATAGGACCTTGGTGCTATTTCGTTGGTTATGGGACTGGGGTAATGATTAATAGGGACAGTTGGGGGCATTAGTATTTAATTGTCAGAGGTGAAATTCTTGGATTTATTAAAGACTAACTTATGCGAAAGCATTTGCCAAGGATGTTTTCATTAATCAAGAACGAAAGTTAGGGGATCGAAGACGATCAGATACCGT
>OTU_1825
CTGCGGTAATTCCAGCTCCAATAGCGTATACTAAAGTTGTTGCAGTTAAAAAGCTCGTAGTTGAAGTTCTGGTCTTGGACGGCGGTCTGCTTCAAACGAGGTATGTACCATCTGTCCGAGTCCATCCTCGGGGAAAACATATCTGTGATTCAGTTCATGGGTATGGGATCCTCGTCATTTACTGTGAGCAAAATAGAGTGTTCAAAGCAGGCTTATGCCGTTGAATATATTAGCATGGAATAATAAGATAAGACCTTGGTCTATTTTGTTGGTTTGCTGTCCAAGGTAATGATTAATAGGGATAGTTGGGGGTATTCGTATTCAATTGTCAGAGGTGAAATTCTTGGATTTATGGAAGACGAACTACTGCGAAAGCATTTACCAAGGATGTTTTCATTAATCAAGAACGAAAGTTAGGGGATCGAAGATGATTAGATACCAT
