# Supplementary material for: Freshwater Microbial Eukaryotic Core Communities, Open-Water and Under-Ice Specialists in Southern Victoria Island Lakes (Ekaluktutiak, NU, Canada)
Source: Front Microbiol. 2022 Feb 11;12:786094. doi: 10.3389/fmicb.2021.786094 (PMC8873588; doi:10.3389/fmicb.2021.786094)
Supplement: Supplementary file 2 [file Data_Sheet_2.FASTA]

>OTU_2
CCGCGGTAATTCCAGCTCCAATAGCGTATACTAAAGTTGTTGCAGTTAAAAAGCTCGTAGTTGGATTTCTGGTCGTGAACCCAGGTCCGGACCTCACGGTTTGTGTACCGGGTGTTTGCGTCCATCTTCCGGGAAAACATTCCTGTTCTTTATTGAATGGTTGTGCGATCTCGGTCAGTTACTGTGAGCAAAGTAGAGTGTTCAAAGCAGGCTTATGCCGTTGAATATATTAGCATGGAATAATAAGATAAGACTTTGGTTTATTTTGTTGGTTTACATTCCAAGGTAATGATTAATAGGGATAGTTGGGGGTATTCGTATTCAATTGTCAGAGGTGAAATTCTTGGATTTATGGAAGACGAACTACTGCGAAAGCATTTACCAAGGATGTTTTCATTAATCAAGAACGAAAGTTAGGGGATCGAAGACGATTAGATACCGT
>OTU_4
CCGCGGTAATTCCAGCTCCAATAGCGTATATTAAAGTTGTTGCAGTTAAAAAGCTCGTAGTTGGATTTTGAGGTCGATCGGGCGGGCGGCGCAAGTTGCACTGCTTAGGTCGGCTTCTTTCTTCCGTGTGAACAGCGGCATTCACTTGTCGTTGTAATTGCGCGGATCGTTTACTGTGAAAAAATTAGAGTGTTCAAGGCAGGCGTTTGCTTGAATACATTAGCATGGAATAATGGAATAGGACTTCGGACCTATTTTGTTGGTTTCTAGGACCGTCGTAATGATTAATAGGGACAGTTGGGGCCGTTCATATTCCGTAGTCAGAGGTGAAATTCTTGGATTTACGGAAGATGAACTACTGCGAAAGCATTCGGCAAGGATGTTTTCGTTAATCAAGAACGAAAGTTAGGGGATCGAAGATGATTAGATACCAT
>OTU_9
CTGCGGTAATTCCAGCTCCAATAGCGTATATTAAATTTGTTGCGGTTAAAAAGCTCGTAGTTGGATTTCTGCCGAGGACGACCGGTCCGCCCACTGGGTGTGCATCTGGCTCGGCCTGGGCATCTTCTTGGAGAACGTATCTGCACTTCATTGTGTGGTGCGGTATCCAGGACTTTTACTTTGAGGAAATTAGAGTGTTTCAAGCAGGCACACGCCTTGAATACATTAGCATGGAATAATAAGATAGGACCTTGGTTTTATTTTGTTGGTTTCTAGAACTGAGGTAATGATTAATAGGGATAGTTGGGGGCATTCGTATTTAACTGTCAGAGGTGAAATTCTTGGATTTGTTAAAGACGAACTACTGCGAAAGCATTTGCCAAGGATGTTTTCATTGATCAAGAACGAAAGTTAGGGGATCGAAGACGATTAGATACCAT
>OTU_10
CCGCGGTAATTCCAGCTCTAATAGCGTATATTAATGTTGTTGCAGTTAAAAAGCTCGTAGTTGGATTTTGGTGCCGTCACGCTTGCCGCCTTCGGGTAGTGCGATCGGGACGACACTTCTTTTCTGAACGACTATGCTGATCTTCACGGATGGGCATAGGAGTCAGATCGTTTACTTTGAAAAAATTAGAGTGTTCAAAGCAGGCCAACGCATTGAATACATTAGCATGGAATAATGGAATAGGACTTTGGTCATATTTTGTTGGTTCGAAGACCGAGGTAATGATTAATAGGGATAGTTGGGGGCGTTTATATTCCGTTGTCAGAGGTGAAATTCTTGGATTTACGGAAGATAAACTACTGCGAAAGCATTCGCCAAGGATGTTTTCATTAATCAAGAACGAAAGTTAGGGGATCGAAGACGATTAGATACCGT
>OTU_13
CTGCGGTAATTCCAGCTCCAATAGCGTATATTAAAGTTGTTGCAGTTAAAAAGCTCGTAGTTGGATTTCTAGATAAGTGGCTACTATGTAGTTTGCTTGTCTACCAGTCTTAGACTGTTACTGTGAGAAAATTAGAGTGTTTAAAGCAGGCTATTGCAAGAATACATTAGCATGGAATAACGAATGTGTCTAGAATATTGGTTAATTCTAGATTACGATTAATAGGGACAGTTGGGGGCATTAGTATTTAATTGTCAGAGGTGAAATTCTTGGATTTATTAAAGACTAACGTATGCGAAAGCATTTGCCAAGGATGTTTTCATTAATCAAGAACGAAAGTTAGGGGATCAAAGACGATCAGATACCGT
>OTU_22
CTGCGGTAATTCCAGCTCCAATAGCGTATATTAAAGTTGTTGCGGTTAAAAAGCTCGTAGTTGGATTTCTGCTGAGGACGACCGGTCCGCCCTCCGGGTGAGCATCTGGTTCGGCCTTGGCATCTTCTTGGTGAACGTATCTGCACTTGACTGTGTGGTGCGGTACCCAGGACTTTTACTTTGAGGAAATTAGAGTGTTTCAAGCAGGCATACGCCTTGAATACATTAGCATGGAATAATAAGATAGGACCTCGGTTCTATTTTGTTGGTTTCTAGAGCTGAGGTAACGATTAATAGGGATAGTTGGGGGCATTCGTATTTAACTGTCAGAGGTGAAATTCTTGGATTTGTTAAAGACGGACAATTGCGAAAGCATTTGCCAAGGATGTTTTCATTGATCAAGAACGAAAGTTAGGGGATCGAAGACGATTAGATACCAT
>OTU_24
CCGCGGTAATTCCAGCTCCAATAGCGTATATTAAAGTTGTTGCAGTTAAAAAGCTCGTAGTTGAACCTCTGTCTGGGGATGATTTTGGCTTCTGTCAGGTCATTTTCAGGCATCCGCCTGCAAGACCTATCCGGCATTAACTTGTCGATAGGAGGAGCAGGCATTTTACTTTGAAAAAATTAGAGTGTTTAAGGCAGGCAATTGCCCGCATATATTAGCATGGAATAATAGAATAGGACACTTTTCCATTTCGTTGGTTATTGGAATCGTGTAATGATTAATAGGGACAGTTGTGGGCATTTGTATTTAATTGTCAGAGGTGAAATTCTTGGATTTATTAAAGACAAACTAACGCGAAAGCATTTGCCAAGGATGTTTTCATTAATCAAGAACGAAAGTAAGGGGATCAAAGACGATTAGATACCGT
>OTU_29
CCGCGGTAATTCCAGCTCCAATAGCGTATATTAAAGTTGTTGCAGTTAAAAAGCTCGTAGTTGGATTTCTGGGAGGGCGCCAATGTCCGCTCGTTCGCGTGTGCAGCGGCGCCCTTCCATCCTTCTGTTAACGTTTCTTGGTATTTAGTTACTGGTTTCGGGCTCAGATATTTTACCTTGAGAAAATTAGAGTGTTCCAGGCAGGCTTGCGCCGGAATACATTAGCATGGAATAATAGAATAGGACTTTAGTCTCCTTTGTTGGTTTGAGGGACTGAAGTAATGATTAATAGGGATAGTTGGGGGCATTAGTATTTAATTGTCAGAGGTGAAATTCTCGGATTTGTTAAAGACTAACTTATGCGAAAGCATTTGCCAAGGATGTTTTCATTAATCAAGAACGAAAGTTAGGGGATCAAAGATGATTAGATACCAT
>OTU_33
CCGCGGTAATTCCAGCTCCAATAGCGTATATTAAAGTTGTTGCGGTTAAAAAGCTCGTAGTTGGATTTCTGCCGAGGACGGCCGGTCCGCCCTCCGGGTGAGCATCTGGTTCGGCCTTGGCATCTTCTTGGTGAACGTATCTGCACTTGACTGTGTGGTGCGGTACCCAGGACTTTTACTTTGAGGAAATTAGAGTGTTTCAAGCAGGCATACGCCTTGAATACATTAGCATGGAATAATAAGATAGGACCTCGGTTCTATTTTGTTGGTTTCTAGAGCTGAGGTAATGATTAATAGGGATAGTTGGGGGCATTCGTATTTAACTGTCAGAGGTGAAATTCTTGGATTTGTTAAAGACGGACTACTGCGAAAGCATTTGCCAAGGATGTTTTCATTGATCAAGAACGAAAGTTAGGGGATCGAAGATGATCAGATACCGT
>OTU_41
CTGCGGTAATTCCAGCTCCAATAGCGTATATTAAAGTTGTTGCAGTTAAAAAGCTCGTAGTTGGATTTTGGGGGCGATCGTTCGGGCAGCTCTTGTTGTACTGTTTGGTCGCCCTCTTTCTTCCGTGTGACCATGGGCATTCACTTGTCTGTGTAATTGCGCGGATCGTTTACTGTGAAAAAATTAGAGTGTTCAAGGCAGGCGTTTGCTTGAATACATTAGCATGGAATAATGGAATAGGACTTCGGACCTATTTTGTTGGTTTCTAGGACCGTCGTAATGATTAATAGGGACAGTTGGGGCCGTTCATATTCCGTAGTCAGAGGTGAAATTCTTGGATTTACGGAAGATGAACTACTGCGAAAGCATTCGGCAAGGATGTTTTCGTTAATCAAGAACGAAAGTTAGGGGATCGAAGATGATTAGATACCAT
>OTU_55
CCGCGGTAATTCCAGCTCCAATAGCGTATATTAAAGTTGTTGCGGTTAAAAAGCTCGTAGTTGGATTTCTGCTTAGGACGACCGGTCCGCCCACTGGGTGAGTATCTGGCTCGGCCTGGGCATCTTCTTGGAGAACGTAGCTGCGCTTGATTGTGTGGGGCGGAATCCAGGACTTTTACTTTGAGAAAATTAGAGTGTTTCAAGCAGGCACACGCCTTGAATACATTAGCATGGAATAATAATATAGGACCTCGGTTCTATTTTGTTGGTTTCTAGAGCTGAGGTAATGATTGATAGGGATAGTTGGGGGCATTCGTATTTAACTGTCAGAGGTGAAATTCTTGGATTTGTTAAAGACGGACTACTGCGAAAGCATTTGCCAAGGATGTTTTCATTGATCAAGAACGAAAGTTAGGGGATCGAAGACGATCAGATACCGT
>OTU_68
CCGCGGTAATTCCAGCTCCAATAGCGTATATTAAAGTTGTTGCGGTTAAAAAGCTCGTAGTTGGATTTCTGCTAAGGACGACCGACCAACCCATACGGGTTTGTGTCTGGTTTGACCGAGGCATCCTCCTGGAAGACGTGGTGCACTTTACTGCGTATCACGGAGTCCAGGACTTTTACTTTGAGGAAATTAGAGTGTTTCAAGCAGGCATTTGCCGTGAATACATTAGCATGGAATAATAAGATAGGACTTCGGTTCTATTTTGTTGGTTTCTAGAACTGAAGTAATGATTAATAGGGACAGTCGGGGGCATTCGTACTTAACTGTCAGAGGTGAAATTCTTGGATTTGTTAAAGACGAACTACTGCGAAAGCATTTGCCAAGGATGTTTTCATTGATCAAGAACGAAAGTTAGGGGATCGAAGATGATTAGATACCGT
>OTU_70
CCGCGGTAATTCCAGCTCCAATAGCGTATATTAAAGTTGTTGCAGTTAAAAAGCTCGTAGTTGGATTTCTGGTGGGAGTGTGCGTCCCGGCCTAGCCGGTGTTCGCCATCTCCGGCCATCCTTGGGTGGACCCAGTCTGGCATTAAGTTGTTGGGCTGGAGATGCCCATCGTTTACTGTGAAAAAATTAGAGTGTTCAAAGCAGGCTTATGCCGTTGAATATATTAGCATGGAATAATAAGATAGGACCTTGGTACTATTTTGTTGGTTTGCGCGCCAAGGTAATGATTAATAGGGACAGTTGGGGATATTCGTATTCAGTTGTCAGAGGTGAAATTCTTGGATTTACGGAAGACGAACTACTGCGAAAGCATTTATCAAGGATGTTTTCATTAATCAAGAACGAAAGTATGGGGATCGAAGATGATTAGATACCGT
>OTU_73
CTGCGGTAATTCCAGCTCCAGTAGCGTATATTAAAGTTGTTGCAGTTAAAAAGCTCGTAGTTGAAGTTCTGCATCAGCCCGAGCGTCCCTAGGATGCGACGGCTGGTGCATCCGCTTGAGCAGCCAGCGGGTATTGATTTACTCGTATGGTGATCAGGCACTTTACCTTGAGAAAATTAGAGTGTTCCAGGCAGGCAATCGCCTGAATAGTACAGCATGGAATAATAGAAGAGGACTAAGCCTCAGAGTTGGTGCTTGGGGTTTAGTAATGATTAATAGGGACAGTTGGGGGCATTCGTATTTAATTGTCAGAGGTGAAATTCTATGATTAATTAAAGACGAACCTATGCGAAAGCATTTGCCAAGGATGTTTTCATTAATCAAGAACGAAAGTTAAGGGATCAAAGATGATTAGATACCGT
>OTU_76
CCGCGGTAATTCCAGCTCCAATAGCGTATATTAAAGTTGTTGCAGTTAAAAAGCTCGTAGTTGGATTTCTGGCAGGGAGTCTATGCCCGTTTGATACGTGCGCAGAGACCCCCTGCCATCCTTCTGTTAACCTTCCAGATCTTCACTGATCTGTTGGGAGCCCAGATATTTTACCTTGAGAAAATTAGAGTGTTTCAGGCAGGCTAGCGCCGGAATACATTAGCATGGAATAATAGAATAGGACTTTATACCTCTTCTGTTGGTCTGAGGGGATGAAGTAATGATTAATAGGGATAGTTGGGGGCATTAGTACTTAACTGTCAGAGGTGAAATTCTCGGATTTGTTAAAGACTAACTTATGCGAAAGCATTTGCCAAGGATGTTTTCATTAATCAAGAACGAAAGTTAGGGGATCAAAGATGATTAGATACCGT
>OTU_78
CTGCGGTAATTCCAGCTCCAATAGCGTATATTAAAGTTGTTGCAGTTAAAAAGCTCGTAGTTGGATTTCTGGTTGGCTAGTTTCTGCCTCCTTGTGGATGCGCAGTGGTAGCCTACCATCCTTCTGTTAACCCAGCAGCTCTTCACGGGGCTACTGTGGGGCTCAGATATTTTACCTTGAGAAAATTAGAGTGTTTCAGGCAGGCTAGCGCCGGAATACATTAGCATGGAATAATAGAATAGGACTTTTACCTCTTCTGTTGGTCTGAGGGGTTCAAGTAATGATTAATAGGGATAGTTGGGGGCATTAGTACTTAACTGTCAGAGGTGAAATTCTCGGATTTGTTAAAGACTAACTTATGCGAAAGCATTTGCCAAGGATGTTTTCATTAATCAAGAACGAAAGTTAGGGGATCAAAGATGATCAGATACCGT
>OTU_79
CCGCGGTAATTCCAGCTCCAATAGCGTATACTAAAGTTGTTGCAGTTAAAAAGCTCGTAGTTGAATTTCTGGTCTCGGACCGTGGTCTGCCACGAATGTGGTATGTACCTTTGGTCTGCGTCCATCCTCGGGGAAAACTTGTCTGTGATTCAGTTCATGGGCAGGGGCTCCCCGTCATTTACTGTGAGCAAAATAGAGTGTTCAAAGCAGGCTTATGCCGTTGAATACATTAGCATGGAATAATAAGATAAGACCTTGGTCTAATTTTGTTGGTTTGTACTCCAAGGTAATGATTAATAGGGATAGTTGGGGGTATTCGTATTCAATTGTCAGAGGTGAAATTCTTGGATTTATGGAAGACGAACTACTGCGAAAGCATTTACCAAGGATGTTTTCATTAATCAAGAACGAAAGTTAGGGGATCGAAGATGATCAGATACCGT
>OTU_91
CCGCGGTAATTCCAGCTCCAATAGCGTATACTAAAGTTGTTGCAGTTAAAAAGCTCGTAGTTGAATTTCTGGTCTCGGACATCGGTCTGCCTCAAACGAGGTATGCACCAGTTGTCTGAATCCATCCTCGGGGAAAACGTATCTGTCATTTAATTGATGGACGCGAGGTCCCCGTCATTTACTGTGAGCAAAATAGAGTGTTCAAAGCAGGCTTATGCCGTTGAATACATTAGCATGGAATAATAAGATAGGACCTTGGTCTATTTTGTTGGTTTGACTCCAAGGTAATGATTAATAGGGATAGTTGGGGGTATTCGTATTCAATTGTCAGAGGTGAAATTCTTGGATTTATGGAAGACGAACTACTGCGAAAGCATTTACCAAGGATGTTTTCATTAATCAAGAACGAAAGTTAGGGGATCGAAGATGATTAGATACCGT
>OTU_96
CCGCGGTAATTCCAGCTCCAATAGCGTATATTAAAGTTGTTGCAGTTAAAAAGCTCGTAGTTGGATTTCTGGCAGGAGCGACCGGTCACGCACTCTGTGCGTGAACTTGGTTGTCTCTGGCCATCCTTGGGGAGATCCTGTTTGGCATTAAGTTATCGGGCAGGGGATACCCATCGTTTACTGTGAAAAAATTAGAGTGTTTAAAGCAGGCTTATGCCGTTGAATATATTAGCATGGAATAATAAGATAGGACTTTGGAACTATTTTGTTGGTTTGCGTTACAAAGTAATGATTAATAGGGACAGTTGGGGGTATTCGTATTCCGTTGTCAGAGGTGAAATTCTTGGATTTCCGGAAGACGAACTACTGCGAAAGCATTTACCAAGGATGTTTTCATTAATCAAGAACGAAAGTTAGGGGATCGAAGATGATTAGATACCGT
>OTU_105
CTGCGGTAATTCCAGCTCCAATAGCGTATATTAAAGTTGTTGCAGTTAAAAAGCTCGTAGTTGGATTTGTGGGTGTAGGCGACGACCGCATGCTCTGCGTGTGTGTTGTTGTCCTGTGCTCATCTTTGGGTGGAACCTGTGTGGCATTAAGTTGTCGCGCTTGTGATGCCCATCTTTTACTGTGAAAAAATTAGAGTGTTCAAAGCAGGCTTACGCCGTTGAATATATTAGCATGGAATAATGAGATAGGACCTGGGTACTATTTTGTTGGTTTGCGCACCGAGGTAATGATTAATAGGGACAGTTGGGGGTATTCGTATTCCATTGTCAGAGGTGAAATTCTTGGATTTCTGGAAGACGAACTACTGCGAAAGCATTTACCAAGGATGTTTTCATTAATCAAGAACGAAAGTTAGGGGATCGAAGATGATTAGATACCGT
>OTU_110
CCGCGGTAATTCCAGCTCCAATAGCGTATACTAAAGTTGTTGCAGTTAAAAAGCTCGTAGTTGAATTTCTGGTCGTGGCGATCGGTCCGCCCCTCACGGGGTGTGCACCAGGTCTCTACGTCCATCCTCGGGGAGAGCACGTCTGGCATTCAGTTGTCGGGCGTGGGATCCTCGTCATTTACTGTGAGCAAAATAGAGTGTTCAAAGCAGGCTTAGGCCGTTGAATACATTAGCATGGAATAATAAGATAGGACCTTGGTCTATTTTGTTGGTTTGCATTCCAAGGTAATGATTAATAGGGATAGTTGGGGGTATTCGTATTCAATTGTCAGAGGTGAAATTCTTGGATTTATGGAAGACGAACTACTGCGAAAGCATTTACCAAGGATGTTTTCATTAATCAAGAACGAAAGTTAGGGGATCGAAGATGATTAGATACCGT
>OTU_117
CCGCGGTAATTCCAGCTCCAATAGCGTATACTAAAGTTGTTGCAGTTAAAAAGCTCGTAGTTGAATTTCTGGTTTCGAACAGCGGTCTGCTACGAATGTAGTATGTACCAACTGTTTGAGTCCATCCTCGGGGAAAACATGTCTGTCATTTAGTTGATGGGTATGGGACCCCCGTCATTTACTGTGAGCAAAATAGAGTGTTCAAAGCAGGCTTATGCCGTTGAATACATTAGCATGGAATAATAAGATAGGACCTTGGTCTATTTTGTTGGTTTGTACTCCAAGGTAATGATTAATAGGGATAGTTGGGGGTATTCGTATTCAATTGTCAGAGGTGAAATTCTTGGATTTATGGAAGACGAACTACTGCGAAAGCATTTACCAAGGATGTTTTCATTAATCAAGAACGAAAGTTAGGGGATCGAAGATGATCAGATACCGT
>OTU_118
CTGCGGTAATTCCAGCTCTAATAGCGTATATTAAAGTTGTTGCAGTTAAAAAGCTCGTAGTTGGATTTTGAGGTCGATCGGGCGGGCAGCGTAAGTTGTACTGCTTGGTCGGCTTCTTTCTTCCGTGTGACCAGCGGCATTCACTTGTCGTTGTACTTGCGCGGATCGTTTACTGTGAAAAAATTAGAGTGTTCAAGGCAGGCGTTTGCTTGAATACATTAGCATGGAATAATGGAATAGGACTTCGGACCTATTTTGTTGGTTTCTAGGACCGTCGTAATGATTAATAGGGACAGTTGGGGCCGTTCATATTCCGTAGTCAGAGGTGAAATTCTTGGATTTACGGAAGATGAACTACTGCGAAAGCATTCGGCAAGGATGTTTTCGTTAATCAAGAACGAAAGTTAGGGGATCGAAGACGATTAGATACCGT
>OTU_126
CCGCGGTAATTCCAGCTCCAATAGCGTATATTAAAGTTGTTGCAGTTAAAAAGCTCGTAGTTGGATTTCAAGGGTCGCAGCATGGACAACATGTTTGCACCCTACCAGTCTTTGACTGTTACTGTGAGAAAATTAGAGTGTTTCAAGCAGGCTGTTGCAGGAATACATTAGCATGGAATAACGAATGTGTCTAGAATCGTGGTTAATTCTAGATTACGATTAATAGGGACAGTTGGGGGCATTAGTATTTAATTGTCAGAGGTGAAATTCTTGGATTTGTTAAAGACTAACGTATGCGAAAGCATTTGCCAAGGATGTTTTCATTAATCAAGAACGAAAGATAGGGGATCAAAGATGATCAGATACCAT
>OTU_128
CTGCGGTAATTCCAGCTCCAATAGCGTGTACTAATGCTGTTGCAGTTAAATAGTTCGTAGTTGAATTTCTGCTTTGGAGCGACCCGGCCTTGGGGCAACCCTCGTTGCTGTGCGTCGTCTCTAGGCATCCTGGGTGGTTTCGGCCACCCTCTTTCACTGTAAATAAAGATAAACGCTTAGAGTAGAAGCTTCTTCTGAAATGTTTAGTATGGGATGATAAGATAGGCTCTCGGTGCTATTTTGTTGGTTTGCACACCGCGAGAATGGTTAACAGGGACAGTTGGGAGTATTCGTATCAGCCAGCTAGCGGTGAAATGCTTGGATTTGGTTGAGACGAACAACTGCGAAGGCATTTACTAAGGATGTTTTCATTAATCAAGAACGAAAGTCAGGGGATCGAAGACGATTAGATACCGT
>OTU_136
CTGCGGTAATTCCAGCTCCAATAGCGTATATTAAAGTTGTTGCAGTTAAAAAGCTCGTAGTTGGATTTCTGGCAGGAGCGACCAGTCGCTCACTCTGTGCGTGAACTTGGTTGTCTCTGGCCATCCTTGGGGAGATCCTGTTTGGCATTCAGTTGTCGGGCAGGGGATACCCATCGTTTACTGTGAAAAAATTAGAGTGTTTAAAGCAGGCTTATGCCGTTGAATATATTAGCATGGAATAATAAGATAGGACTTTGGAACTATTTTGTTGGTTTGCGTTACAAAGTAATGATTAATAGGGACAGTTGGGGGTATTCGTATTCCGTTGTCAGAGGTGAAATTCTTGGATTTCCGGAAGACGAACTACTGCGAAAGCATTTACCAAGGATGTTTTCATTAATCAAGAACGAAAGTTAGGGGATCGAAGACGATCAGATACCAT
>OTU_138
CCGCGGTAATTCCAGCTCTAATAGCGTATATTAAAGTTGTTGCAGTTAAAAAGCTCGTAGTTGAACTTCTGGTCAAGCGTGACCTTGGCTTCGGTCGAGGCAGGCATGGCCATCCGTCAGAAAACCAGGGAGGATCTTAAGTGGTCGCCTTGGGGATCTGACACTTTACTTTGAAAAAACTAGAGTGTTCATGGCAGGCTAACGCCCTGAATACACAAGCATGGAATAATAGAATAGGACTGAGTCCATTTTGTTGGTTATTGGACGCAGTAATGATTAATAGGGACAGTTGGGGGCATTAGTATTTAATTGTCAGAGGTGAAATTCTTGGATTTATTAAAGACTGACTTATGCGAAAGCATTTGCCAAGGATGTTTTCATTAATCAAGAACGAAAGTTAGGGGATCAAAGATGATCAGATACCAT
>OTU_141
CTGCGGTAATTCCAGCTCTAATAGCATATATTAAAGTTGTTGCAGTTAAAAAGCTCGTAGTCGGATTTTGGGCGCGTGTGAACTGTCAGCCTCTGGTTGGACGGTGCGCGCGTGCCTTTCTGCTTGGGAGCCCCATGGTGGTTAATTCTGTCGTGGTGGGTCACAGGCCGTTTACTTTGAAAAAATTAGAGTGTTCAAAGCAGGCTGTTGCTTGAATAGATTAGCATGGAATAATGGAATAGGACCTTGGTGCTATTTCGTTGGTTATGGGACTGGGGTAATGATTAATAGGGACAGTTGGGGCCGTTCATATTTCGTTGTCAGAGGTGAAATTCTTGGATTTACGAACGATGAACTTGTGCGAAAGCATTCGGCAAGGATGTTTTCATTGATCAAGAACGAAAGTTAGGGGATCGAAGATGATCAGATACCGT
>OTU_172
CTGCGGTAATTCCAGCTCCAATAGCGTATACTAAAGTTGTTGCAGTTAAAAAGCTCGTAGTTGGATTTCTGGTTGCGAATATCGGTCCGCTCCTCACGGAGTGTGCACCAGATATTTGCGTCCATCCTCGGGGAGAGCGCCCTTGGCATTAAGTTGTTGAGTGTGGGATCCCCGTCATTTACTGTGAGCAAAATAGAGTGTTCAAAGCAGGCTTAGGCCGTTGAATACATTAGCATGGAATAATAAGATAGGACCTTGGTCTATTTTGTTGGTTTGCACTCCAAGGTAATGATTAATAGGGATAGTTGGGGATATTCGTATTCAATTGTCAGAGGTGAAATTCTTGGATTTATGGAAGACGAACTACTGCGAAAGCATTTACCAAGGATGTTTTCATTAATCAAGAACGAAAGTTAGGGGATCGAAGACGATTAGATACCGT
>OTU_180
CCGCGGTAATTCCAGCTCCAATAGCGTATATTAAAGTTGTTGCAGTTAAAAAGCTCGTAGTTGGATTTCAAGGTGTGCGTCTTACGCAAGTAAGTTCGCTGCCTACCAGTCCGCAAGGACTGTTACTGTGAGAAAATTAGAGTGTTTCAAGCAGGCTATTGCAGGAATACATTAGCATGGAATAACGAATGGGTCTAGAATCTTGGTTAATTCTAGATTACGATTAATAGGGACAGTTGGGGGCATTAGTATTTAATTGTCAGAGGTGAAATTCTTGGATTTGTTAAAGACTAACGTATGCGAAAGCATTTGCCAAGGATGTTTTCATTAATCAAGAACGAAAGATAGGGGATCAAAGACGATCAGATACCGT
>OTU_184
CCGCGGTAATTCCAGCTCCAATAGCGTATACTAAAGTTGTTGCAGTTAAAAAGCTCGTAGTTGAATTTCTGGTCTCGGATTTTGGTCTATCATTAATTTGATTAGTACCTTTCATCTGAGTCCATCCTCGGGGAAGACATACCTGTCATTTAGTTGTTGGGTATGGACTCCCCGTCATTTACTGTGAGCAAAATAGAGTGTTCAAAGCAGGCTTACGCCGTTGAATACATTAGCATGGAATAATAAGATAAGACCTTGGTCTATTTTGTTGGTTTGACTCCAAGGTAATGATTAATAGGGATAGTTGGGGGTATTCGTATTCAATTGTCAGAGGTGAAATTCTTGGATTTATGGAAGACGAACTACTGCGAAAGCATTTACCAAGGATGTTTTCATTAATCAAGAACGAAAGTTAGGGGATCGAAGATGATCAGATACCAT
>OTU_191
CTGCGGTAATTCCAGCTCCAATAGCGTATACTAAAGTTGTTGCAGTTAAAAAGCTCGTAGTTGAAGTTCTGGTCTTGGACGGCGGTCTGCTTCAAACGAGGTATGTACCATCTGTCCGAGTCCATCCTCGGGGAAAACGTATCTGCGATTCAGTTCGTGGGTATGGGATCCTCGTCATTTACTGTGAGCAAAATAGAGTGTTCAAAGCAGGCTTATGCCGTTGAATATATTAGCATGGAATAATAAGATAAGACCTTGGTTTATCTTGTTGGTTTGTACTCCAAGGTAATGATTAATAGGGACAGTTGGGGGTATTCGTATTCAATTGTCAGAGGTGAAATTCTTGGATTTATGGAAGACGAACTACTGCGAAAGCATTTACCAAGGATGTTTTCATTAATCAAGAACGAAAGTTAGGGGATCGAAGACGATCAGATACCGT
>OTU_237
CCGCGGTAATTCCAGCTCCAATAGCGTATATTAAAGTTGTTGCAGTTAAAAAGCTCGTAGTTGGATTTCTAGATAAGTGGGTACTCGTACTTTGCTTGTCTACCAGTCTTAGACTGTTACTGTGAGAAAATTAGAGTGTTTAAAGCAGGCTATTGCAAGAATACATTAGCATGGAATAACGAATGTGTCTAGAATATTGGTTAATTCTAGATTACGATTAATAGGGACAGTTGGGGGCATTAGTATTTAATTGTCAGAGGTGAAATTCTTGGATTTATTAAAGACTAACTTATGCGAAAGCATTTGCCAAGGATGTTTTCATTAATCAAGAACGAAAGTTAGGGGATCGAAGATGATCAGATACCGT
>OTU_243
CTGCGGTAATTCCAGCTCCAATAGCGTATATTAAAGTTGTTGCAGTTAAAAAGCTCGTAGTTGGATTTCTGGGAGGGCGCCAATGTCCGCTCGTTCGCGTGTGCAGCGGCGCCCTTCCATCCTTCTGTTAACGCTTCTTGGTATTCAGTTACTGGTAGCGGGCTCAGATATTTTACCTTGAGAAAATTAGAGTGTTCCAGGCAGGCTTGCGCCGGAATACATTAGCATGGAATAATAGAATAGGACTTTAGTCTCCTTTGTTGGTTTGAGGGACTGAAGTAATGATTAATAGGGATAGTTGGGGGCATTAGTATTTAATTGTCAGAGGTGAAATTCTTGGATTTATGAAAGACTAACTTCTGCGAAAGCATTTGCCAAGGATGTTTTCATTAATCAAGAACGAAAGTTAGGGGATCGAAGATGATTAGATACCGT
>OTU_255
CTGCGGTAATTCCAGCTCCAATAGCGTATATTAAAGTTGTTGCAGTTAAAAAGCTCGTAGTTGGATTTCTGGAGGGGAGTTCTTCGATCGCCATTGGCGATTAGAGGCTCCCTTCCATCCTTCTGTTAACGTCTCTCGGCATTCATTTGCTGGTGACGGGCTCAGATATTTTACCTTGAGAAAATTAGAGTGTTTCAGGCAGGCTAGGCCGGAATACATTAGCATGGAATAATGGAATAGGACTACGGTCTCTTTGTTGGTTTGAGGGACTGGAGTAATGATTAATAGGGATAGTTGGGGGCATTAGTATTTAATTGTCAGAGGTGGAATTCTCAGATTTGTTAAAGACTAACTTATGCGAAAGCATTTGCCAAGGATGTTTTCATTAATCAAGAACGAAAGTTAGGGGATCAAAGACGATTAGATACCGT
>OTU_261
CTGCGGTAATTCCAGCTCCAATAGCGTATACTAAAGTTGTTGCAGTTAAAAAGCTCGTAGTTGAATTTCTGGTCGTGGCAACTGGTCCGCCTCGCAAGGGGTGAGTACCTGGTTGTTGCGTCCATCCTCGGGGAGAGCATGCCTGGCATTCAGTTGTCGGGTATGGGACCCCCGTCATTTACTGTGAGCAAAATAGAGTGTTCAAAGCAGGCTTAGGCCGTTGAATACATTAGCATGGAATAATAAAATAGGACCTCGGTTTATTTTGTTGGTTTGTATTCCAAGGTAATGATTAATAGGGACAGTTGGGGGTATTCGTATTCAATTGTCAGAGGTGAAATTCTTGGATTTATGGAAGACGAACTACTGCGAAAGCATTTACCAAGGATGTTTTCATTAATCAAGAACGAAAGTTAGGGGATCGAAGACGATTAGATACCAT
>OTU_267
CTGCGGTAATTCCAGCTCCAATAGCGTATATTAAAGTTGTTGCAGTTAAAAAGCTCGTAGTTGGATTTCTGGGGAGGTGCCAATGTCACCTTTGTGTTGCGCAGCGGCGCCTCTCCATCCTTCTGTTAACGTCGTTGCTCTTTAATCGGTGTGCGGCGGGCTCAGATATTTTACCTTGAGAAAATTAGAGTGTTTCAGGCAGGCCAGGCCGGAATACATTAGCATGGAATAATGGAATAGGACTTTAGTCTCTTTGTTGGTTTGGGGGACTGCAGTAATGATTAATAGGGATAGTTGGGGGCATTAATACTTAACTGTCAGAGGTGGAATTCTCAGATTTGTTAAAGATTAACTTATGCGAAAGCATTTGCCAAGGATGTTTTCATTAATCAAGAACGAAAGTTAGGGGATCAAAGACGATCAGATACCAT
>OTU_288
CCGCGGTAATTCCAGCTCCAATAGCGTATACTAAAGTTGTTGCAGTTAAAAAGCTCGTAGTCGGATTTCGGGCTCGGGCAGGCTGTCGGCCTCGGTCGGACGGCAGGCTCGGGCCTTTCTGCCTGGGGACTCCGTCACACTTAACTGTGGGGCGGTTGGACGCAGGCCGTTTACTTTGAAAAAATTAGAGTGTTCAAAGCAGGCCTACGCTTGAATACATTAGCATGGAATAATGGAATAGGACTTTGGTGCTATTTTGTTGGTTTATGGGACCGAAGTAATGATTAACAGGGACAGTTGGGGCCGTTTATATTTCGTTGTCAGAGGTGAAATTCTTGGATTTACGAAAGATAAACTTGTGCGAAAGCATTCGGCAAGGATGTTTTCATTGATCAAGAACGAAAGTTAGGGGATCGAAGACGATTAGATACCAT
>OTU_292
CCGCGGTAATTCCAGCTCCAATAGCGTATATTAAAGTTGTTGCAGTTAAAAAGCTCGTAGTTGAACTTCTGGCTGTTGCGGTTCATGGCTTCGGTCGGGATCGTAGCGGTCATCCGCTTGGGAATTCCGTTCGAACTTCACTGTTCGGCGGAGGGAACAGGCATTTTACTTTGAAAAAATTAGAGTGTTCAAGGCAGGCTATCGCCCTGAATACACAAGCATGGAATAATGAAATAGGACTAGTTCCATTTTATTGGTTATTGGAATTAGTAATGATTAATAGGGACAGTTGGGGGCATTAGTATTTAATTGTCAGAGGTGAAATTCTTGGATTTATGAAAGACTAACTTCTGCGAAAGCATTTGCCAAGGATGTTTTCATTAATCAAGAACGAAAGTTAGGGGATCGAAGACGATCAGATACCAT
>OTU_295
CTGCGGTAATTCCAGCTCCAACGGCGTATATTAACGTTGTTGCAGTTAAAAAGCTCGTAGTTGAAGTTATGGCGTGTTCTTTATCTGTTCAGGGCTTTCCTTTACGGGTTGGTTTTGAACTCTTGTTGACACGTCGTATTTTTGCCGTTTTTGGTGCAGGTTGCTTAACTGTAGCCTGTCTCCTTGCGGCATATTACTGTGAAAAAATTAGAGTGTTCCAAGCAGATGTATATCTGAATAGTTCAGCATGGAATAATAGAATAGGGGAGATTGCCCTATTGTTGGTTTTGGGGTGGTTTCTGATGATGAATAGGGACAGTTGGGGGCATTAGTATTTAATTGTCAGAGGTGAAATTCTTGGATTTATGAAAGACTAACTTCTGCGAAAGCATTTGCCAAGGATGTTTTCATTAATCAAGAACGAAAGTTAGGGGATCGAAGACGATCAGATACCGT
>OTU_306
CTGCGGTAATTCCAGCTCCAATAGCGTATATTAAAGTTGTTGCGGTTAAAAAGCTCGTAGTTGGATTTCTGCCGAGGATGACCGGTCCGCCCTCTGGGTGAGTATCTGGCTCAGCCTTGGCATCTTCTTGAAGAACGTTACTGCACTTGACTGTGTGGTGCGGTACTCAGGACATTTACTTTGAGGAAATTAGAGTGTTTCAAGCAAGCGCACGCCTTGAATACATTAGCATGGAATAATAAGATAGGACCTCGGTTCTATTTTGTTGGTTTCTAGAGCTGAGGTAATGATTGATAGGGATAGTTGGGGGCATTCGTATTTAACTGTCAGAGGTGAAATTCTTGGATTTGTTAAAGACGGACTACTGCGAAAGCATTTGCCAAGGATGTTTTCATTGATCAAGAACGAAAGTTAGGGGATCGAAGACGATCAGATACCAT
>OTU_326
CTGCGGTAATTCCAGCTCCAATAGCGTATATTAAAGTTGTTGCAGTTAAAAAGCTCGTAGTCGGATGTCGGGCTCGGGCAGGCTGTCGGCTTCGGTCGGACGGCAGGCTCGGGTCTTTCTGCATGAGGATCCCGTTGCACTTAATTGTGGGGCGTGGGGACACATGCCGTTTACTTTGAAAAAATTAGAGTGTTCAAAGCAGGCCTACGCTTGAATACATTAGCATGGAATAATGGAATAGGACTTTGGTCTTATTTGTTGGTTATGGGACCGAAGTAATGATTAACAGGGACAGTTGGGGCCGTTTATATTTCGTTGTCAGAGGTGAAATTCTTGGATTTACGAAAGATAAACTTGTGCGAAAGCATTCGGCAAGGATGTTTTCATTGATCAAGAACGAAAGTTAGGGGATCGAAGATGATTAGATACCGT
>OTU_336
CCGCGGTAATTCCAGCTCCAATAGCGTATATTAAAGTTGTTGCGGTTAAAAAGCTCGTAGTTGAATTTCTGCCGAGGACGACCTACCCACCTTAGGGTGCGTGTCAGAGTTGACCGAGGCATCCTCCCAGAGGCGGATACACTTAACCGTGTGTTTCGTGCTGGGACTTTTACTTTGAGGAAATTAGAGTGTTTCAAGCAGGCTTTCGCCTTGAATATTTTAGCATGGAATAATAATTTAGGACTTCGGTTCTATTTTGTTGGTTTCTAGAACTGAAGTAATGATTAATAGGGACAGTCGGGGGCATTCGTACTCAACAGTCAGAGGTGAAATTCTTGGATTTGTTGGAGACGAACTACTGCGAAAGCATTTGCCAAGGATGTTTTCATTGATCAAGAACGAAAGTTAGGGGATCGAAGATGATTAGATACCAT
>OTU_357
CCGCGGTAATTCCAGCTCCAATAGCGTATACTAAAGTTGTTGCAGTTAAAAAGCTCGTAGTTGGATTTCTGGAAGCGGACACCGGTCCGTCCCTCACGGGATGTGTACCAGGGTCTGCTTCCATCCTCGAGGAGAGCGCATCTTGCATTAAGTTGTCGGGTGCGGGATCCTCGTCATTTACTGTGAGCAAAATAGAGTGTTCAAAGCAGGCTTAGGCCGTTGAATATATTAGCATGGAATAATAAGATAAGACTTTGGTTTATTTTGTTGGTTTACATTCCAAGGTAATGATTAATAGGGATAGTTGGGGGTATTCGTATTCAATTGTCAGAGGTGAAATTCTTGGATTTATGGAAGACGAACTACTGCGAAAGCATTTACCAAGGATGTTTTCATTAATCAAGAACGAAAGTTAGGGGATCGAAGACGATTAGATACCGT
>OTU_366
CCGCGGTAATTCCAGCTCCAATAGCGTATATTAAAGTTGTTGCAGTTAAAAAGCTCGTAGTTGGATTTCAAAGTTTGCGACGGGTAAAACCAGTTCGCGGCTTACCACTCCTAACGGAGTGTTACTGTGAGAAAATTAGAGTGTTTCAAGCAGGCTATTGCAGGAATACATTAGCATGGAATAACGAATGGGTCTAGAATCTTGGTTAATTCTAGATTACGATTAATAGGGACAGTTGGGGGCATTAGTATTTAATTGTCAGAGGTGAAATTCTTGGATTTATTAAAGACTAACGTATGCGAAAGCATTTGCCAAGGATGTTTTCATTAATCAAGAACGAAAGATTGGGGATCAAAGACGATCAGATACCAT
>OTU_370
CTGCGGTAATTCCAGCTCCAATAGCGTATATTAAAGTTGTTGCAGTTAAAAAGCTCGTAGTTGAAATTCTGATTGTTCGGGTCTCTTGTCTTTAGACAGAGATACCGACAGTCATCCGCTTGCAAACATATATCGATCTTTACCGGTTGGCTATGTGAGTAAGCATTTTACCTTGAGAAAAACAGAGTGTTCCAGGCAGGTTTGTCCGGAATGCATTAGCATGGAATAATAGAACATGACTGAAGTCTCTTTATTGGTTACAGACTTTAGTAATGATTAATAGGAACAGTCGGGGGCATTCGTACTCAGCAGTCAGAGGTGAAATTCTAAGATTTGCTGAAGACGAACTAATGCGAAAGCATTTGCCAAGGATGTTTTCATTAATCAAGAACGAAAGTTAGGGGATCAAAGATGATCAGATACCAT
>OTU_382
CTGCGGTAATTCCAGCTCCAATAGCGTATACTAAAGTTGTTGCAGTTAAAAAGCTCGTAGTTGGATTTCTGGTCGTGGATTCCGGTCCGACCCTCACGGGTTGTGTACCTGGTATCCGCAGCCATCCTCGGGGAGAGCGTATCTGGGATTAAGTTTTCGGGTATGGGATTCCCGTCATTTACTGTGAGCAAAATAGAGTGTTCAAAGCAGGCTTAGGCCGTTGAATACATTAGCATGGAATAATAAGATAGGACCTTGGTCTATTTTGTTGGTTTGACTCCAAGGTAATGATTAATAGGGATAGTTGGGGGTATTCGTATTCAATTGTCAGAGGTGAAATTCTTGGATTTATGGAAGACGAACTACTGCGAAAGCATTTACCAAGGATGTTTTCATTAATCAAGAACGAAAGTTAGGGGATCGAAGACGATCAGATACCAT
>OTU_434
CTGCGGTAATTCCAGCTCCAATAGCGTATATTAAAGTTGTTGCAGTTAAAAAGCTCGTAGTTGAAGTTCTGATTGTTCGGGTTTCTAGACATTAGTCGGAGATACTGACAGTCATCCGCTTGCAAACATATGTTCGATCTTCACCGGTTGGCTATGTGAGTAAGCATTTTACCTTGAGAAAAACAGAGTGTTCCAGGCAGGTTTGTCCGGAATGCATTAGCATGGAATAATAGAATATGACTGAAGTCTATTTATTGGTTACAGGCTTTAGTAATGATTAATAGGAACAGTCGGGGGCATTCGTACTCAGCAGTCAGAGGTGAAATTCTAAGATTTGCTGAAGACGAACTAATGCGAAAGCATTTGCCAAGGATGTTTTCATTAATCAAGAACGAAAGTTAGGGGATCAAAGACGATCAGATACCGT
>OTU_437
CTGCGGTAATTCCAGCTCCAATAGCGTATATTTAAGTTGTTGCAGTTAAAAAGCTCGTAGTTGGATTTCGGGTGGGTTGGCGCGGTCCGCCTCTGGTGTGCACTGCGTCGGTCCACCTTCCTGCCGGGGACGGGCTCCTGGGCTTAACTGTCCGGGACTCGGAGTCGGCGTTGTTACTTTGAGTAAAATAGAGTGTTCAAAGCAGGCCTACGCTCTGAATACGTTAGCATGGAATAACGCGATAGGACTCTGGCCTATCCGTTGGTCTGTGGGACCGGAGTAATGATTAAGAGGGACAGTCGGGGGCATTCGTATTGCGTTGTCAGAGGTGAAATTCTTGGATTTACGCAAGACGAACTTCTGCGAAAGCATTTGCCAAGGATGTTTTCATTAATCAAGAACGAAAGTTGGGGGCTCGAAGACGATTAGATACCGT
>OTU_456
CTGCGGTAATTCCAGCTCCAATAGCGTATACTAAAGTTGTTGCAGTTAAAAAGCTCGTAGTTGGATTTCTGCTGTCGGTCCTGAGTCCTTCTCGCAAGAGTCGCGTACACTGGTCTCGGCGGCATCCTCGAGAAGACCGCGTCTTGTATTAATTTGCCGGGCGTGCGTATCTCTCGTCTTTTACTGTGAGCAAACTAGAGTGTTCAAAGCAGGCTTACGCCGTTGAATACATTAGCATGGAATAATAAGATATGACCTTGGTCTATTTTGTTGGTTTATACTCCAAGGTAATGATTAATAGGGACAGTTGGGGGTATTCGTATTCAATTGTCAGAGGTGAAATTCTTGGATTTATGGAAGACGAACTACTGCGAAAGCATTTACCAAGGATGTTTTCATTAATCAAGAACGAAAGTTAGGGGATCGAAGACGATCAGATACCAT
>OTU_470
CTGCGGTAATTCCAGCTCCAATAGCGTATATTAAAGTTGTTGCGGTTAAAAAGCTCGTAGTTGGATTTCTGCTGAGGACGACCGGTCTGCCCACTGGGTGTGAATCTGGCTCGGCCTGAGCATCTTCTTGGAGAACGCTCTGCACTTGATTGTGTGGTGCGGTATCCAGGACTTTTACTTTGAGAAAATTAGAGTGTTTCAAGCAGGCATACGCCTTGAATACATTAGCATGGAATAATAATATAGGACCTTGGTTCTTTTTTGTTGGTTTCTAGAGCTGAGGTAATGATTGATAGGGATAGTTGGGGGCATTCGTATTTAACTGTCAGAGGTGAAATTCTTGGATTTGTTAAAGACGGACTACTGCGAAAGCATTTGCCAAGGATGTTTTCATTGATCAAGAACGAAAGTTAGGGGATCGAAGATGATTAGATACCAT
>OTU_492
CTGCGGTAATTCCAGCTCTAATAGCGTATATTAAAGTTGTTGCAGTTAAAAAGCTCGTAGTTGGATTTCAAGGGTCGCAGCATGGACAACATGTTTGCTCCCTATCAGTCTTTGACTGTTACTGTGAGAAAATTAGAGTGTTTCAAGCAGGCTGTTGCAGGAATACATTAGCATGGAATAACGGATGTGTCTAGAATCTTGGTTAATTCTAGATTACGATTAATAGGGACAGTTGGGGGCATTAGTATTTAATTGTCAGAGGTGAAATTCTCGGATTTGTTAAAGACTAACTTATGCGAAAGCATTTGCCAAGGATGTTTTCATTAATCAAGAACGAAAGTTAGGGGATCGAAGACGATTAGATACCGT
>OTU_514
CTGCGGTAATTCCAGCTCCAATAGCGTATATTAATGTTGTTGCAGTTAAAAAGCTCGTAGTTGAATTTCTGGTATTGATACTAGCTGGCTTCGGTCGTTAATATCAATATCATCCGTTAGAGAACTGTAGCCGTCCTTAACTGGTCACTACAGAGATCTAACATTTTACTTTGAAAAAATTAGAGTGTTTAAGGCAGATTATCGTCATGAATACTATAGCATGGAATAATGGAATAGGACTTTGGTTCATTTTATTGGTTATTGAACCTTAGTAATGATTAACAGGGACAGTTGGGGTCATTTGTATTTAATTGTCAGAGGTGAAATTCTTGGATTTATTAAAGACAAACTTATGCGAAAGCATCTGACAAGGATGTTTTCATTAATCAAGAACGAAAGTTAGGGGATCAAAGACGATCAGATACCGT
>OTU_553
CCGCGGTAATTCCAGCTCCGATAGCATATGTTAATGTTGTTGCAGTTAAAACGCTCGTAGTTGAAACTCCGGCGAGTTCTACTCGTCTGCCTGCAAAAACTGACGATGAAGAAATGATTTGTCTTTTGGAGCAGGCTTTCACCATGAACAAAATAGAGTGCTCAAAGCAGGCTATTGCTTGAATAATTCAGCATGGAATGATAAAATAGGACTTTATCCCTTTTATTGGTTATTGGATAAAGTAATGATTAACAGAAACAGTTGGGGGCATCAGTACTTAATAGTCAGAGGTGAAATTCTATGATTTATTAAAGACTAACTAATGCGAAAGCATTTGCCAAGGATGTTTTCATTAATCAAGAACGAAAGTTAGGGGATCAAAGATGATCAGATACCAT
>OTU_554
CCGCGGTAATTCCAGCTCCAATAGCGTATATTAAAGTTGTTGCAGTTAAAACGCTCGTAGTCGGATTTCGGGGCGGGCCGGCCGGTCTGCCGATGGGTATGCACTGGTTGGCGCGTCCTTCCTCCCGGAGACCGCGCCTACTCTTAACTGAGCGGGCGCGGGAGACGGGACGTTTACTTTGAAAAAATCAGAGTGTTTCAAGCAGGCAGTCGCTCTTGCATGGATTAGCATGGGATAATGAAATAGGACTCTGGTGCTATTTTGTTGGTTTCGAACACCGGAGTAATGATTAACAGGGACAGTCAGGGGCACTCGTATTCCGCCGAGAGAGGTGAAATTCTCAGACCAGCGGAAGACGAACCACTGCGAAAGCATTTGCCAGGGATGTTTTCACTGATCAAGAACGAAAGTTAGGGGATCGAAGACGATTAGATACCAT
>OTU_569
CCGCGGTAATTCCAGCTCCAATAGCGTATATTAAAGTTGTTGCAGTTAAAAAGCTCGTAGTTGGATTTCAAGGAAAGCTACATGGTGACATGTATGCCTCCTATCAGTCTTTGACTGTTACTGTGAGAAAATTAGAGTGTTTCAAGCAGGCTGTTGCCGGAATACATTAGCATGGAATAACGAATGTGTCTAGAATCTTGGTTAATTCTAGATTACGATTAATAGGGACAGTTGGGGGCATTAGTATTTAATTGTCAGAGGTGAAATTCTTGGATTTGTTAAAGACTAACGTATGCGAAAGCATTTGCCAAGGATGTTTTCATTAATCAAGAACGAAAGATAGGGGATCAAAGACGATTAGATACCGT
>OTU_584
CTGCGGTAATTCCAGCTCCAATAGCGTATACTAAAGTTGTTGCAGTTAAAAAGCTCGTAGTTGAATTTCTGGTCGTGGGCTTCGGTCCACCCTCACGGGTTGTGCACCAGAAGTTTGCGGCCATCTTCGAGGAGAGCACATCTGGCATTAAGTTGTTGGGTGTGGGATCCTCGTCATTTACTGTGAGCAAAATAGAGTGTTCAAAGCAGGCTTATGCCGTTGAATATATTAGCATGGAATAATAAGATAAGACCTTGGTCTATTTTGTTGGTTTGCTGTCCAAGGTAATGATTAATAGGGATAGTTGGGGGTATTCGTATTCAATTGTCAGAGGTGAAATTCTTGGATTTATGGAAGACGAACTACTGCGAAAGCATTTACCAAGGATGTTTTCATTAATCAAGAACGAAAGTTAGGGGATCGAAGATGATCAGATACCAT
>OTU_642
CCGCGGTAATTCCAGCTCCAATAGCGTATATTAAAGTTGTTGCAGTTAAAAAGCTCGTAGTTGGATTTCAAGAGACGCAGCATGGATAACATGTCTGCCCTCTACCAGTCTTAGACTGTTACTGTGAGAAAATTAGAGTGTTTCAAGCAGGCTGTTGCAGGAATACATTAGCATGGAATAACGAGTGTGTCTAGAATCTTGGTTAATTCTAGATTACGATTAATAGGGACAGTTGGGGGCATTAGTATTTAATTGTCAGAGGTGAAATTCTTGGATTTGTTAAAGACTAACGTATGCGAAAGCATTTGCCAAGGATGTTTTCATTAATCAAGAACGAAAGATAGGGGATCAAAGACGATCAGATACCAT
>OTU_671
CCGCGGTAATTCCAGCTCCAATAGCGTATACTAAAGTTGTTGCAGTTAAAAAGCTCGTAGTTGAACTTATGGCGATTGCATAAACTGGCTTCGGTCGTCTATGTGGTCGTCATCCGCTTGGGAACTCCGTTCGGTCTTCATTGGTCGGCGGAAGGATCAGGCATTTTACTTTGAAAAAATAAGAGTGTTCAAGGCAGGCAATCGCCCTGAATACAAAAGCATGGAATAATGGAATAGGACTGTGATCCATTTTATTGGTTATTGGATTACAGTAATGATTAATAGGGACAGTTGGGGGCATTAGTATTTAATTGTCAGAGGTGAAATTCTTGGATTACTTAAAGACTAACTTATGCGAAAGCATTTGCCAAGGATGTTTTCATTAATCAAGAACGAAAGTTAGGGGATCAAAGACGATTAGATACCGT
>OTU_716
CTGCGGTAATTCCAGCTCCAATAGCGTATATTAAAGTTGTTGCAGTTAAAAAGCTCGTAGTTGGATTTCAAGGGTCGCAACGTGGACACACGTTTGCTCCCTACCAGTCTTTGACTGTTACTGTGAGAAAATTAGAGTGTTTCAAGCAGGCTGTTGCAGGAATACATTAGCATGGAATAACGGATGTGTCTAGAATCTTGGTTAATTCTAGATTACGATTAATAGGGACAGTTGGGGGCATTAGTATTTAATTGTCAGAGGTGAAATTCTTGGATTTGTTAAAGACTAACGTATGCGAAAGCATTTGCCAAGGATGTTTTCATTAATCAAGAACGAAAGATAGGGGATCAAAGACGATCAGATACCGT
>OTU_723
CCGCGGTAATTCCAGCTCCAATAGCGTATATTTAAGTTGCTGCAGTTAAAAAGCTCGTAGTTGGATTTCGGGCGGGTGACGACGGTCCGCCTCTGGTGTGCACTGCCGTTCATCCGCCTTTCTGTCGGGGACGTGCTCCTGGCCTTTACTGTCTGGGACACGGGTTCGACGAGGTTACTTTGAGTAAATTAGAGTGTTCAAAGCAGGCATCGCCTTGAATATATTAGCATGGAATAGCACGATAGGACTCTGGCCTATTTTGCTGGTCTGTAGGACCGGAGTAATGATTAAGAGGGACAGTCGGGGACATTCGTATTTCATTGTCAGAGGTGAAATTCTTGGATTTATGAAAGACGAACTTCTGCGAAAGCATTTGTCAAGGATGTTTTCATTAATCAAGAACGAAAGTTGGGGGCTCGAAGACGATTAGATACCGT
>OTU_724
CTGCGGTAATTCCAGCTCCTGTAGAGTATACTGGTGTTGCTGCAGTTGAAGAGCCCGTAGCATATATTTCTGCTCCTGGGGAAAGGGTTCTGTTCGCAGGAGCCTTGTCCGGGACATCGGGAAGAGGAGACAAGCGATGCGAGTCAGCCGAATGCAGTGGCGAGAGGTGAAATTCTTGGACCCATTGTGGGCGAACTAAAGCGAAGGCAGTTGTCTGTGTCGTGTTGTTTTGCCAAGGGCGAAGGTTGGGGTATCGAAGATGATTAGATACCGT
>OTU_744
CTGCGGTAATTCCAGCTCCAATAGCGTATATTAAAGTTGTTGCAGTTAAAAAGCTCGTAGTTGAACTTATGGCGATTGCATAAGCTGGCTTCGGTCGTTTATGTGGTCGTCATCCGCTTGGGAACCCCGTTCGGTCTTCATTGGTCGGCGGGAGGATCAGGCATTTTACTTTGAAAAAATAAGAGTGTTCAAGGCAGGCAATCGCCATGAATACACAAGCATGGAATAATGGAATAGGACTGTGATCCATTTTATTGGTTATTGGATTACAGTAATGATTAATAGGGACAGTTGGGGGCATTAGTATTTAATTGTCAGAGGTGAAATTCTTGGATTACTTAAAGACTAACTTATGCGAAAGCATTTGCCAAGGATGTTTTCATTAATCAAGAACGAAAGTTAGGGGATCAAAGACGATTAGATACCAT
>OTU_787
CCGCGGTAATTCCAGCTCCAATAGCGTATATTAAAGTTGTTGCGGTTAAAAAGCTCGTAGTTGGATTTCTGCCGAGGACGACCGGTCCGCCCACTGGGTGTGTATCTGGCTCGGCCTGGGCATCTTCTTGGAGAACGTAGCTGCACTTGATTGTGTGGTGCGGTATCCAGGACTTTTACTTTGAGGAAATTAGAGTGTTTCAAGCAGGCACACGCCTTGAATACATTAGCATGGAATAATAAGATAGGACCTTGGTTCTATTTTGTTGGTTTCTAGAACTGAGGTAATGATTAATAGGGATAGTTGGGGGCATTCGTATTTAACTGTCAGAGGTGAAATTCTTGGATTTGTTAAAGACGGACTACTGCGAAAGCATTTGCCAAGGATGTTTTCATTGATCAAGAACGAAAGTTAGGGGATCGAAGATGATTAGATACCGT
>OTU_797
CCGCGGTAATTCCAGCTCTAATAGCGTATATTAAAGTTGTTGCAGTTAAAAAGCTCGTAGTCGGATGTCGGGCTCGGGCAGGCTGTCGGCTTCGGTCGGACGGCAGGCTCGGGTCTTTCTGCCTGAGGATCCCGTTGCACTTTATTGTGGGGCGTGGGGACGCAGGCCGTTTACTTTGAAAAAATTAGAGTGTTCAAAGCAGGCCTACGCTTGAATACATTAGCATGGAATAATGGAATAGGACTTTGGTGCTATTTTGTTGGTTTATGGGACCGAAGTAATGATTAACAGGGACAGTTGGGGCCGTTTATATTTCGTTGTCAGAGGTGAAATTCTTGGATTTACGAAAGATAAACTTCTGCGAAAGCATTCGGCAAGGATGTTTTCATTGATCAAGAACGAAAGTTAGGGGATCGAAGACGATTAGATACCAT
>OTU_946
CTGCGGTAATTCCAGCTCCAAGAGCATATATTAAAGTTGTTGCAGTTAAAAAGCTCGTAGTTGGATTTCAAGGGTCGCAGCATGGACAACATGTTTGCTCCCTATCAGTCTTTGACTGTTACTGTGAGAAAATTAGAGTGTTTCAAGCAGGCTGTTGCAGGAATACATTAGCATGGAATAACGGATGTGTCTAGAATCTTGGTTAATTCTAGATTACGATTAATAGGGACAGTTGGGGGCATTAGTATTTAATTGTCAGAGGTGAAATTCTTGGATTTGTTAAAGACTAACGTATGCGAAAGCATTTGCCAAGGATGTTTTCATTAATCAAGAACGAAAGATAGGGGATCAAAGATGATTAGATACCGT
>OTU_1038
CCGCGGTAATTCCAGCTCCAATAGCGTATACTAAAGTTGTTGCAGTTAAAAAGCTCGTAGTTGAACTTATGGCGATTGCATAAGCTGGCTTCGGTCGTTTATGTGGTCGTCATCCGCTAGGGAACTCCGTTCGGTCTTCATTGGTCGGCGGAAGGATCTGGCATTTTACTTTGAAAAAATAAGAGTGTTCAAGGCAGGCAAACCGTCATGAATACACAAGCATGGAATAATGGAATAGGACTGTGATCCATTTTATTGGTTATTGGATTACAGTAATGATTAATAGGGACAGTTGGGGGCATTAGTATTTAATTGTCAGAGGTGAAATTCTTGGATTACTTAAAGACTAACTTATGCGAAAGCATTTGCCAAGGATGTTTTCATTAATCAAGAACGAAAGTTAGGGGATCAAAGACGATTAGATACCAT
>OTU_1057
CTGCGGTAATTCCAGCTCCAATAGCGTATATTAAAGTTGTTGCGGTTAAAAAGCTCGTAGTTGGATTTCTGCTAAGGACGACCGACCGACCCATACGGGTTTGCGTCTGGTTTGACCGAGGCATCCTCTTGGAAGACGTGGTGCACTTTACTGGGTATCACGGAGTCCAGGACTTTTACTTTGAGGAAATTAGAGTGTTTCAAGCAGGCATTTGCCGTGAATACATTAGCATGGAATAATAAGATAGGACTTCGGTTCTATTTTGTTGGTTTCTAGAACTGAAGTAATGATTAATAGGGACAGTCGGGGGCATTCGTACTTAACTGTCAGAGGTGAAATTCTTGGATTTATGAAAGACTAACTTCTGCGAAAGCATTTGCCAAGGATGTTTTCATTAATCAAGAACGAAAGTTAGGGGATCGAAGACGATCAGATACCAT
>OTU_1209
CCGCGGTAATTCCAGCTCCAATAGCGTATATTAATGTTGTTGCAGTTAAAAAGCTCGTAGTTGAATTTCTGATTAAGTTTGCGGCTGGATTCGTTCGCTGTAAGCTTAATCATCCGTTAGAGAACTGCAGCCGTCCTTTACTGGTCACTGCAGAGATCTAACATTTTACTTTGAAAAAATTAGAGTGTTCAAGGCAGGCAATCGTCATGAATACTATAGCATGGAATAATGGAATAGGACTTTAGTTCATTTTATTGGTTATTGAACTTTAGTAATGATTAACAGGGACAGTTGGGGTAATTAGTATTTAATTGTCAGAGGTGAAATTCTTGGATTTATTAAAGACTAACTTATGCGAAAGCATTTTACAAAGATGTTTTCATTAATCAAGAACGAAAGTTAGGGGATCAAAGACGATCAGATACCGT
>OTU_1406
CTGCGGTAATTCCAGCTCCAATAGCGTATATTTAAGTTGCTGCAGTTAAAAAGCTCGTAGTTGGATTTCAAGGGTCGCAGCATGGACAACATGTTTGCTCCCTATCAGTCTTTGACTGTTACTGTGAGAAAATTAGAGTGTTTCAAGCAGGCTGTTGCAGGAATACATTAGCATGGAATAACGGATGTGTCTAGAATCTTGGTTAATTCTAGATTACGATTAATAGGGACAGTTGGGGGCATTAGTATTTAATTGTCAGAGGTGAAATTCTTGGATTTGTTAAAGACTAACGTATGCGAAAGCATTTGCCAAGGATGTTTTCATTAATCAAGAACGAAAGTTAGGGGATCAAAGACGATCAGATACCAT
